# Supplementary material for: Genomic and immune profiling of pre-invasive lung adenocarcinoma
Source: Nat Commun. 2019 Nov 29;10:5472. doi: 10.1038/s41467-019-13460-3 (PMC6884501; doi:10.1038/s41467-019-13460-3)
Supplement: Supplementary file 3 — Source Data [file 41467_2019_13460_MOESM3_ESM.xlsx]

## Sheet: Fig. 1a,b
Group	Gene	Chr	Start	End	Variant type	Ref	Alt	SampleID	Gender	Age	Smoking status	Disease stage
AIS/MIA	EGFR	7	55242470	55242487	In_Frame_Del	TAAGAGAAGCAACATCTC	-	CHG019818	F	43	Never	AIS
AIS/MIA	TP53	17	7579343	7579353	Frame_Shift_Del	TGCAAGAAGCC	-	CHG019818	F	43	Never	AIS
AIS/MIA	MAP2K1	15	66729094	66729099	In_Frame_Del	TGGAGA	-	CHG019800	M	70	Never	AIS
AIS/MIA	EGFR	7	55248998	55248999	In_Frame_Ins	-	TGGCCAGCG	CHG019866	F	59	Never	MIA
AIS/MIA	EGFR	7	55242468	55242482	In_Frame_Del	ATTAAGAGAAGCAAC	-	CHG020910	M	72	Never	MIA
AIS/MIA	RBM10	X	47006884	47006884	Nonsense_Mutation	G	T	CHG020910	M	72	Never	MIA
AIS/MIA	EGFR	7	55242466	55242480	In_Frame_Del	GAATTAAGAGAAGCA	-	CHG019862	F	41	Never	MIA
AIS/MIA	EGFR	7	55259515	55259515	Missense_Mutation	T	G	CHG019896	M	49	Former/current	AIS
AIS/MIA	TP53	17	7579471	7579471	Frame_Shift_Del	G	-	CHG019896	M	49	Former/current	AIS
AIS/MIA	EGFR	7	55242465	55242479	In_Frame_Del	GGAATTAAGAGAAGC	-	CHG019851	F	56	Never	AIS
AIS/MIA	EGFR	7	55242469	55242486	In_Frame_Del	TTAAGAGAAGCAACATCT	-	CHG019860	F	48	Never	MIA
AIS/MIA	TP53	17	7578413	7578413	Missense_Mutation	C	A	CHG019860	F	48	Never	MIA
AIS/MIA	EGFR	7	55259515	55259515	Missense_Mutation	T	G	CHG019558	F	57	Never	MIA
AIS/MIA	EGFR	7	55259515	55259515	Missense_Mutation	T	G	CHG019599	M	64	Former/current	MIA
AIS/MIA	EGFR	7	55259515	55259515	Missense_Mutation	T	G	CHG019173	F	52	Never	MIA
AIS/MIA	RBM10	X	47045016	47045016	Nonsense_Mutation	C	G	CHG019173	F	52	Never	MIA
AIS/MIA	ERBB2	17	37880997	37880998	In_Frame_Ins	-	TAT	CHG019161	F	44	Never	MIA
AIS/MIA	EGFR	7	55259515	55259515	Missense_Mutation	T	G	CHG020373	M	54	Former/current	MIA
AIS/MIA	MAP2K1	15	66729094	66729099	In_Frame_Del	TGGAGA	-	CHG020375	F	49	Never	AIS
AIS/MIA	EGFR	7	55259515	55259515	Missense_Mutation	T	G	CHG019806	F	56	Never	MIA
AIS/MIA	EGFR	7	55259515	55259515	Missense_Mutation	T	G	CHG020136	M	72	Former/current	MIA
AIS/MIA	RBM10	X	47041348	47041348	Splice_Site	A	T	CHG020136	M	72	Former/current	MIA
AIS/MIA	BRAF	7	140481402	140481402	Missense_Mutation	C	G	CHG020381	F	60	Never	AIS
AIS/MIA	EGFR	7	55242465	55242479	In_Frame_Del	GGAATTAAGAGAAGC	-	CHG020363	M	53	Former/current	MIA
AIS/MIA	MET	7	116412044	116412044	Splice_Site	G	T	CHG019832	F	69	Never	MIA
AIS/MIA	EGFR	7	55259515	55259515	Missense_Mutation	T	G	CHG019840	F	58	Never	MIA
AIS/MIA	TP53	17	7577120	7577120	Missense_Mutation	C	A	CHG019840	F	58	Never	MIA
AIS/MIA	RBM10	X	47039663	47039663	Missense_Mutation	T	C	CHG019840	F	58	Never	MIA
AIS/MIA	EGFR	7	55259515	55259515	Missense_Mutation	T	G	CHG020365	F	48	Never	MIA
AIS/MIA	EGFR	7	55259515	55259515	Missense_Mutation	T	G	CHG020377	M	56	Former/current	AIS
AIS/MIA	EGFR	7	55259515	55259515	Missense_Mutation	T	G	CHG019838	F	58	Never	MIA
AIS/MIA	EGFR	7	55259515	55259515	Missense_Mutation	T	G	CHG019882	F	76	Never	MIA
AIS/MIA	MET	7	116339937	116339937	Nonsense_Mutation	G	T	CHG019836	F	68	Never	MIA
AIS/MIA	MAP2K1	15	66729094	66729099	In_Frame_Del	TGGAGA	-	CHG019868	M	49	Never	MIA
AIS/MIA	EGFR	7	55242483	55242506	In_Frame_Del	ATCTCCGAAAGCCAACAAGGAAAT	-	CHG019872	M	67	Former/current	MIA
AIS/MIA	RBM10	X	47034444	47034444	Nonsense_Mutation	G	T	CHG019872	M	67	Former/current	MIA
AIS/MIA	MAP2K1	15	66729094	66729099	In_Frame_Del	TGGAGA	-	CHG020119	F	56	Never	MIA
AIS/MIA	RBM10	X	47044578	47044578	Missense_Mutation	C	G	CHG020119	F	56	Never	MIA
AIS/MIA	MET	7	116412043	116412043	Missense_Mutation	G	A	CHG020856	M	72	Never	MIA
AIS/MIA	ERBB2	17	37879601	37879601	Missense_Mutation	T	A	CHG020868	F	37	Never	MIA
AIS/MIA	ERBB2	17	37880981	37880982	In_Frame_Ins	-	GCATACGTGATG	CHG020884	M	37	Former/current	MIA
AIS/MIA	KRAS	12	25398284	25398284	Missense_Mutation	C	A	CHG020101	M	47	Former/current	MIA
AIS/MIA	ERBB2	17	37880981	37880982	In_Frame_Ins	-	GCATACGTGATG	CHG020106	M	40	Never	MIA
AIS/MIA	BRAF	7	140481411	140481411	Missense_Mutation	C	A	CHG020137	F	69	Never	MIA
AIS/MIA	EGFR	7	55259515	55259515	Missense_Mutation	T	G	CHG020118	F	61	Never	MIA
AIS/MIA	EGFR	7	55259515	55259515	Missense_Mutation	T	G	CHG020076	F	68	Never	MIA
AIS/MIA	BRAF	7	140481402	140481402	Missense_Mutation	C	A	CHG020860	M	74	Former/current	AIS
AIS/MIA	KRAS	12	25398284	25398284	Missense_Mutation	C	A	CHG021168	F	52	Former/current	MIA
AIS/MIA	ERBB2	17	37880981	37880982	In_Frame_Ins	-	GCATACGTGATG	CHG020874	F	45	Never	MIA
AIS/MIA	EGFR	7	55210075	55210075	Missense_Mutation	T	G	CHG020112	F	63	Never	AIS
AIS/MIA	EGFR	7	55259515	55259515	Missense_Mutation	T	G	CHG020112	F	63	Never	AIS
AIS/MIA	EGFR	7	55259515	55259515	Missense_Mutation	T	G	CHG020125	M	63	Never	AIS
AIS/MIA	EGFR	7	55242465	55242479	In_Frame_Del	GGAATTAAGAGAAGC	-	CHG020854	F	53	Never	MIA
AIS/MIA	EGFR	7	55242466	55242480	In_Frame_Del	GAATTAAGAGAAGCA	-	CHG020870	F	55	Former/current	MIA
AIS/MIA	RBM10	X	47038867	47038867	Nonsense_Mutation	G	T	CHG020870	F	55	Former/current	MIA
AIS/MIA	EGFR	7	55259515	55259515	Missense_Mutation	T	G	CHG020882	F	56	Never	MIA
AIS/MIA	ERBB2	17	37880981	37880982	In_Frame_Ins	-	GCATACGTGATG	CHG021170	F	37	Never	MIA
AIS/MIA	BRAF	7	140453134	140453134	Missense_Mutation	T	C	CHG021200	F	42	Never	MIA
AIS/MIA	EGFR	7	55259515	55259515	Missense_Mutation	T	G	CHG020858	M	59	Never	MIA
AIS/MIA	RBM10	X	47041596	47041596	Nonsense_Mutation	C	A	CHG020858	M	59	Never	MIA
AIS/MIA	BRAF	7	140481402	140481402	Missense_Mutation	C	A	CHG020878	M	59	Former/current	AIS
AIS/MIA	EGFR	7	55242448	55242449	In_Frame_Ins	-	TTCCCGTCGCTATCAAGG	CHG021188	F	48	Never	MIA
AIS/MIA	EGFR	7	55259524	55259524	Missense_Mutation	T	A	CHG021164	F	71	Never	MIA
AIS/MIA	MET	7	116411872	116411903	Splice_Site	TAACAAGCTCTTTCTTTCTCTCTGTTTTAAGA	-	CHG021196	F	64	Never	MIA
AIS/MIA	MET	7	116418870	116418870	Frame_Shift_Del	G	-	CHG021196	F	64	Never	MIA
AIS/MIA	EGFR	7	55242466	55242480	In_Frame_Del	GAATTAAGAGAAGCA	-	CHG021176	F	47	Never	MIA
AIS/MIA	BRAF	7	140453193	140453193	Missense_Mutation	T	C	CHG021839	F	28	Never	MIA
AIS/MIA	EGFR	7	55259515	55259515	Missense_Mutation	T	G	CHG021845	F	61	Never	AIS
AIS/MIA	EGFR	7	55242466	55242480	In_Frame_Del	GAATTAAGAGAAGCA	-	CHG021825	F	45	Never	MIA
AIS/MIA	EGFR	7	55259524	55259524	Missense_Mutation	T	A	CHG021823	F	58	Never	MIA
AIS/MIA	RB1	13	48947629	48947629	Splice_Site	G	A	CHG021823	F	58	Never	MIA
AIS/MIA	TP53	17	7577497	7577497	Splice_Site	A	T	CHG021823	F	58	Never	MIA
AIS/MIA	KRAS	12	25398284	25398284	Missense_Mutation	C	G	CHG021817	F	52	Never	MIA
AIS/MIA	KRAS	12	25398284	25398284	Missense_Mutation	C	A	CHG021857	F	69	Never	MIA
AIS/MIA	EGFR	7	55259515	55259515	Missense_Mutation	T	G	CHG021865	F	44	Never	AIS
AIS/MIA	RBM10	X	47040995	47040995	Nonsense_Mutation	C	T	CHG021865	F	44	Never	AIS
AIS/MIA	ERBB2	17	37880981	37880982	In_Frame_Ins	-	GCATACGTGATG	D4873LC	F	37	Former/current	MIA
AIS/MIA	EGFR	7	55259515	55259515	Missense_Mutation	T	G	D4894LC	M	61	Former/current	MIA
AIS/MIA	TP53	17	7579592	7579592	Splice_Site	T	G	D4894LC	M	61	Former/current	MIA
AIS/MIA	BRAF	7	140453193	140453193	Missense_Mutation	T	C	D4912LC	F	47	Never	MIA
AIS/MIA	BRAF	7	140481402	140481402	Missense_Mutation	C	G	D4933LC	F	61	Never	MIA
AIS/MIA	EGFR	7	55248998	55248999	In_Frame_Ins	-	TGGCCAGCG	D4942LC	M	50	Never	AIS
AIS/MIA	EGFR	7	55259515	55259515	Missense_Mutation	T	G	D4948LC	M	54	Former/current	MIA
AIS/MIA	ERBB2	17	37880981	37880982	In_Frame_Ins	-	GCATACGTGATG	D5069LC	F	49	Never	AIS
AIS/MIA	EGFR	7	55242470	55242487	In_Frame_Del	TAAGAGAAGCAACATCTC	-	D5091LC	F	56	Never	MIA
AIS/MIA	RBM10	X	47044850	47044850	Nonsense_Mutation	C	T	D5091LC	F	56	Never	MIA
AIS/MIA	EGFR	7	55259515	55259515	Missense_Mutation	T	G	CHG020898	F	63	Never	MIA
AIS/MIA	EGFR	7	55259515	55259515	Missense_Mutation	T	G	D4941LC	M	51	Former/current	MIA
AIS/MIA	RET_Fusion	1	0	0	KIF5B--RET	N	N	CHG021206	M	62	Never	MIA
LUAD	EGFR	7	55259515	55259515	Missense_Mutation	T	G	CHG021135	F	73	Never	IIIA
LUAD	EGFR	7	55242465	55242479	In_Frame_Del	GGAATTAAGAGAAGC	-	CHG019804	F	57	Never	IA
LUAD	EGFR	7	55242467	55242481	In_Frame_Del	AATTAAGAGAAGCAA	-	CHG020084	F	68	Never	IB
LUAD	EGFR	7	55242470	55242487	In_Frame_Del	TAAGAGAAGCAACATCTC	-	CHG020088	F	79	Never	IA
LUAD	TP53	17	7579410	7579410	Frame_Shift_Del	G	-	CHG020088	F	79	Never	IA
LUAD	KRAS	12	25398285	25398285	Missense_Mutation	C	A	CHG020094	F	57	Former/current	IA
LUAD	TP53	17	7578235	7578235	Missense_Mutation	T	C	CHG020094	F	57	Former/current	IA
LUAD	EGFR	7	55259515	55259515	Missense_Mutation	T	G	CHG019802	F	65	Never	IB
LUAD	EGFR	7	55259515	55259515	Missense_Mutation	T	G	CHG019810	F	56	Never	IA
LUAD	EGFR	7	55221744	55221744	Missense_Mutation	C	T	CHG020071	M	77	Former/current	IA
LUAD	EGFR	7	55259515	55259515	Missense_Mutation	T	G	CHG020071	M	77	Former/current	IA
LUAD	TP53	17	7578271	7578271	Missense_Mutation	T	C	CHG020071	M	77	Former/current	IA
LUAD	KRAS	12	25398284	25398284	Missense_Mutation	C	T	CHG020064	F	53	Never	IB
LUAD	EGFR	7	55259515	55259515	Missense_Mutation	T	G	CHG020095	F	60	Never	IB
LUAD	TP53	17	7577106	7577106	Missense_Mutation	G	A	CHG019816	M	74	Former/current	IB
LUAD	EGFR	7	55259515	55259515	Missense_Mutation	T	G	CHG020086	M	74	Former/current	IB
LUAD	TP53	17	7578196	7578196	Missense_Mutation	A	C	CHG020086	M	74	Former/current	IB
LUAD	EGFR	7	55259515	55259515	Missense_Mutation	T	G	CHG021154	M	64	Former/current	IIIA
LUAD	RBM10	X	47044604	47044604	Splice_Site	G	A	CHG021154	M	64	Former/current	IIIA
LUAD	EGFR	7	55242465	55242479	In_Frame_Del	GGAATTAAGAGAAGC	-	CHG019131	M	48	Never	IA
LUAD	EGFR	7	55242470	55242470	Missense_Mutation	T	C	CHG021150	M	61	Former/current	IIIA
LUAD	TP53	17	7578535	7578535	Missense_Mutation	T	C	CHG021150	M	61	Former/current	IIIA
LUAD	TP53	17	7579383	7579383	Frame_Shift_Del	T	-	CHG021152	F	37	Never	IIIA
LUAD	EGFR	7	55249028	55249028	Missense_Mutation	C	T	CHG021144	F	58	Never	IIIA
LUAD	EGFR	7	55259515	55259515	Missense_Mutation	T	G	CHG021144	F	58	Never	IIIA
LUAD	TP53	17	7579401	7579402	Frame_Shift_Ins	-	AGATGACAGGGGCC	CHG021144	F	58	Never	IIIA
LUAD	EGFR	7	55259515	55259515	Missense_Mutation	T	G	CHG019894	M	62	Never	IB
LUAD	EGFR	7	55242465	55242479	In_Frame_Del	GGAATTAAGAGAAGC	-	CHG019568	F	64	Never	IB
LUAD	TP53	17	7578534	7578534	Missense_Mutation	C	A	CHG019568	F	64	Never	IB
LUAD	EGFR	7	55259515	55259515	Missense_Mutation	T	G	CHG019566	F	64	Never	IB
LUAD	TP53	17	7579419	7579420	Frame_Shift_Ins	-	G	CHG019566	F	64	Never	IB
LUAD	EGFR	7	55242466	55242480	In_Frame_Del	GAATTAAGAGAAGCA	-	CHG019848	F	72	Never	IB
LUAD	TP53	17	7574003	7574003	Nonsense_Mutation	G	A	CHG019848	F	72	Never	IB
LUAD	EGFR	7	55242470	55242487	In_Frame_Del	TAAGAGAAGCAACATCTC	-	CHG019147	F	60	Never	IA
LUAD	TP53	17	7578401	7578401	Missense_Mutation	G	A	CHG019147	F	60	Never	IA
LUAD	EGFR	7	55242484	55242507	In_Frame_Del	TCTCCGAAAGCCAACAAGGAAATC	-	CHG019564	F	44	Never	IB
LUAD	TP53	17	7577130	7577130	Missense_Mutation	A	C	CHG019564	F	44	Never	IB
LUAD	RBM10	X	47035910	47035910	Missense_Mutation	C	A	CHG019564	F	44	Never	IB
LUAD	EGFR	7	55259515	55259515	Missense_Mutation	T	G	CHG019141	F	67	Never	IB
LUAD	EGFR	7	55242466	55242480	In_Frame_Del	GAATTAAGAGAAGCA	-	CHG019846	M	56	Never	IA
LUAD	EGFR	7	55259515	55259515	Missense_Mutation	T	G	CHG019139	F	68	Never	IB
LUAD	TP53	17	7577539	7577539	Missense_Mutation	G	A	CHG019139	F	68	Never	IB
LUAD	EGFR	7	55259515	55259515	Missense_Mutation	T	G	CHG019842	M	50	Never	IA
LUAD	TP53	17	7578290	7578290	Splice_Site	C	A	CHG019842	M	50	Never	IA
LUAD	TP53	17	7578275	7578275	Nonsense_Mutation	G	A	CHG019145	M	68	Former/current	IB
LUAD	EGFR	7	55259515	55259515	Missense_Mutation	T	G	CHG021146	M	56	Former/current	IIIA
LUAD	TP53	17	7579358	7579358	Missense_Mutation	C	A	CHG021146	M	56	Former/current	IIIA
LUAD	EGFR	7	55259515	55259515	Missense_Mutation	T	G	CHG019814	F	59	Never	IA
LUAD	EGFR	7	55242465	55242479	In_Frame_Del	GGAATTAAGAGAAGC	-	CHG020092	F	53	Never	IB
LUAD	RB1	13	48936983	48936983	Nonsense_Mutation	C	T	CHG019898	F	48	Never	IB
LUAD	KRAS	12	25398285	25398285	Missense_Mutation	C	A	CHG019137	M	55	Former/current	IA
LUAD	TP53	17	7577120	7577120	Missense_Mutation	C	A	CHG019137	M	55	Former/current	IA
LUAD	TP53	17	7577142	7577142	Missense_Mutation	C	T	CHG019849	M	71	Former/current	IA
LUAD	EGFR	7	55242466	55242480	In_Frame_Del	GAATTAAGAGAAGCA	-	CHG020090	F	67	Never	IA
LUAD	EGFR	7	55259515	55259515	Missense_Mutation	T	G	CHG019828	F	71	Never	IA
LUAD	EGFR	7	55259515	55259515	Missense_Mutation	T	G	CHG020066	M	54	Former/current	IA
LUAD	EGFR	7	55259515	55259515	Missense_Mutation	T	G	CHG020082	F	55	Never	IA
LUAD	EGFR	7	55242466	55242480	In_Frame_Del	GAATTAAGAGAAGCA	-	CHG019822	M	65	Never	IA
LUAD	EGFR	7	55249013	55249014	In_Frame_Ins	-	ACCCCCACC	CHG020918	M	61	Former/current	IA
LUAD	RB1	13	48878101	48878101	Missense_Mutation	C	G	CHG020918	M	61	Former/current	IA
LUAD	RB1	13	49027119	49027150	Splice_Site	TTTCATATAGGATTCACCTTTATTTGATCTTA	-	CHG020926	F	84	Never	IA
LUAD	TP53	17	7578479	7578479	Missense_Mutation	G	A	CHG020926	F	84	Never	IA
LUAD	EGFR	7	55241707	55241707	Missense_Mutation	G	T	CHG020928	M	54	Former/current	IA
LUAD	EGFR	7	55249005	55249005	Missense_Mutation	G	T	CHG020928	M	54	Former/current	IA
LUAD	EGFR	7	55259515	55259515	Missense_Mutation	T	G	CHG020924	M	78	Never	IB
LUAD	EGFR	7	55242465	55242479	In_Frame_Del	GGAATTAAGAGAAGC	-	CHG021156	M	76	Never	IIIA
LUAD	TP53	17	7578475	7578475	Frame_Shift_Del	G	-	CHG021156	M	76	Never	IIIA
LUAD	EGFR	7	55249071	55249071	Missense_Mutation	C	T	CHG020920	M	47	Never	IA
LUAD	EGFR	7	55259515	55259515	Missense_Mutation	T	G	CHG020940	M	73	Never	IA
LUAD	TP53	17	7577120	7577120	Missense_Mutation	C	T	CHG020940	M	73	Never	IA
LUAD	EGFR	7	55259515	55259515	Missense_Mutation	T	G	CHG020934	M	54	Never	IA
LUAD	TP53	17	7578406	7578406	Missense_Mutation	C	T	CHG020934	M	54	Never	IA
LUAD	EGFR	7	55242470	55242487	In_Frame_Del	TAAGAGAAGCAACATCTC	-	CHG020942	F	62	Never	IB
LUAD	EGFR	7	55259515	55259515	Missense_Mutation	T	G	CHG019560	M	62	Never	IA
LUAD	TP53	17	7579575	7579575	Nonsense_Mutation	G	A	CHG019560	M	62	Never	IA
LUAD	EGFR	7	55259515	55259515	Missense_Mutation	T	G	CHG020930	M	76	Former/current	IA
LUAD	RBM10	X	47034489	47034489	Nonsense_Mutation	C	T	CHG020930	M	76	Former/current	IA
LUAD	EGFR	7	55259515	55259515	Missense_Mutation	T	G	CHG020932	F	62	Never	IA
LUAD	EGFR	7	55268936	55268936	Missense_Mutation	T	G	CHG020932	F	62	Never	IA
LUAD	RB1	13	49039206	49039206	Nonsense_Mutation	C	T	CHG020932	F	62	Never	IA
LUAD	TP53	17	7578265	7578265	Missense_Mutation	A	G	CHG020932	F	62	Never	IA
LUAD	EGFR	7	55259515	55259515	Missense_Mutation	T	G	CHG020912	M	70	Former/current	IA
LUAD	TP53	17	7577558	7577558	Frame_Shift_Del	G	-	CHG020912	M	70	Former/current	IA
LUAD	EGFR	7	55242468	55242482	In_Frame_Del	ATTAAGAGAAGCAAC	-	CHG020906	F	70	Never	IA
LUAD	TP53	17	7578454	7578454	Missense_Mutation	G	A	CHG020906	F	70	Never	IA
LUAD	EGFR	7	55259515	55259515	Missense_Mutation	T	G	CHG020944	M	63	Former/current	IA
LUAD	TP53	17	7578404	7578404	Missense_Mutation	A	C	CHG020944	M	63	Former/current	IA
LUAD	EGFR	7	55259515	55259515	Missense_Mutation	T	G	CHG020900	F	61	Never	IA
LUAD	EGFR	7	55242466	55242480	In_Frame_Del	GAATTAAGAGAAGCA	-	CHG019160	F	53	Never	IA
LUAD	RB1	13	48923160	48923160	Splice_Site	G	A	CHG019576	M	68	Former/current	IA
LUAD	TP53	17	7578431	7578431	Nonsense_Mutation	G	A	CHG019576	M	68	Former/current	IA
LUAD	RBM10	X	47039704	47039704	Nonsense_Mutation	A	T	CHG019576	M	68	Former/current	IA
LUAD	EGFR	7	55249005	55249005	Missense_Mutation	G	T	CHG019168	M	39	Former/current	IA
LUAD	EGFR	7	55259515	55259515	Missense_Mutation	T	G	CHG019168	M	39	Former/current	IA
LUAD	EGFR	7	55242465	55242479	In_Frame_Del	GGAATTAAGAGAAGC	-	CHG019594	F	47	Never	IA
LUAD	ERBB2	17	37880981	37880982	In_Frame_Ins	-	GCATACGTGATG	CHG019596	F	68	Never	IB
LUAD	TP53	17	7574005	7574005	Missense_Mutation	A	C	CHG019572	M	59	Former/current	IB
LUAD	EGFR	7	55242470	55242487	In_Frame_Del	TAAGAGAAGCAACATCTC	-	CHG019582	M	67	Former/current	IA
LUAD	TP53	17	7578437	7578437	Nonsense_Mutation	G	A	CHG019582	M	67	Former/current	IA
LUAD	EGFR	7	55259515	55259515	Missense_Mutation	T	G	CHG021142	F	71	Never	IIIA
LUAD	RB1	13	49030363	49030363	Missense_Mutation	C	T	CHG021142	F	71	Never	IIIA
LUAD	RB1	13	49030365	49030365	Nonsense_Mutation	A	T	CHG021142	F	71	Never	IIIA
LUAD	TP53	17	7577082	7577082	Nonsense_Mutation	C	A	CHG021142	F	71	Never	IIIA
LUAD	TP53	17	7578403	7578403	Missense_Mutation	C	T	CHG021142	F	71	Never	IIIA
LUAD	ERBB2	17	37868208	37868208	Missense_Mutation	C	T	CHG021142	F	71	Never	IIIA
LUAD	EGFR	7	55249005	55249005	Missense_Mutation	G	T	CHG021148	M	65	Never	IIIA
LUAD	EGFR	7	55259515	55259515	Missense_Mutation	T	G	CHG021148	M	65	Never	IIIA
LUAD	TP53	17	7577551	7577551	Missense_Mutation	C	G	CHG019834	M	77	Former/current	IB
LUAD	KRAS	12	25398285	25398285	Missense_Mutation	C	A	CHG020360	M	61	Never	IIIA
LUAD	EGFR	7	55242465	55242479	In_Frame_Del	GGAATTAAGAGAAGC	-	CHG021140	F	37	Never	IIIA
LUAD	TP53	17	7577120	7577120	Missense_Mutation	C	T	CHG021136	F	62	Former/current	IIIA
LUAD	EGFR	7	55259515	55259515	Missense_Mutation	T	G	D3238LC	Male	55	Former/current	IA
LUAD	EGFR	7	55242465	55242479	In_Frame_Del	GGAATTAAGAGAAGC	-	D3244LC	Female	55	Never	IA
LUAD	TP53	17	7578239	7578239	Nonsense_Mutation	C	A	D3244LC	Female	55	Never	IA
LUAD	EGFR	7	55242466	55242480	In_Frame_Del	GAATTAAGAGAAGCA	-	D3246LC	Male	50	Former/current	IA
LUAD	EGFR	7	55259515	55259515	Missense_Mutation	T	G	D3255LC	Female	60	Never	IA
LUAD	RB1	13	48942685	48942685	Nonsense_Mutation	C	T	D3255LC	Female	60	Never	IA
LUAD	TP53	17	7578265	7578265	Missense_Mutation	A	G	D3255LC	Female	60	Never	IA
LUAD	EGFR	7	55242465	55242479	In_Frame_Del	GGAATTAAGAGAAGC	-	D3284LC	Female	62	Never	IIIA
LUAD	RB1	13	49027168	49027168	Nonsense_Mutation	C	T	D3284LC	Female	62	Never	IIIA
LUAD	TP53	17	7578203	7578203	Missense_Mutation	C	A	D3284LC	Female	62	Never	IIIA
LUAD	BRAF	7	140481402	140481402	Missense_Mutation	C	G	CHG020345	F	64	Never	IA
LUAD	TP53	17	7577130	7577130	Missense_Mutation	A	C	D3439LC	Male	58	Former/current	IA
LUAD	EGFR	7	55259515	55259515	Missense_Mutation	T	G	CHG019158	F	57	Never	IA
LUAD	EGFR	7	55259515	55259515	Missense_Mutation	T	G	CHG019167	F	61	Never	IA
LUAD	RBM10	X	47039892	47039892	Nonsense_Mutation	G	A	CHG019167	F	61	Never	IA
LUAD	EGFR	7	55259515	55259515	Missense_Mutation	T	G	CHG020894	F	44	Never	IA
LUAD	ERBB2	17	37879604	37879604	Missense_Mutation	G	A	CHG020894	F	44	Never	IA
LUAD	EGFR	7	55259515	55259515	Missense_Mutation	T	G	CHG021138	F	61	Never	IB
LUAD	EGFR	7	55259515	55259515	Missense_Mutation	T	G	CHG020069	F	76	Never	IB
LUAD	EGFR	7	55259515	55259515	Missense_Mutation	T	G	CHG020936	M	61	Never	IA
LUAD	ALK_Fusion	1	0	0	EML4--ALK	N	N	CHG019592	M	71	Never	IB
LUAD	ALK_Fusion	1	0	0	EML4--ALK	N	N	CHG019898	F	48	Never	IB
LUAD	ALK_Fusion	1	0	0	EML4--ALK	N	N	CHG020098	M	37	Never	IA
LUAD	ROS1_Fusion	1	0	0	CD74--ROS1	N	N	CHG019133	F	66	Never	IB
LUAD	ROS1_Fusion	1	0	0	CD74--ROS1	N	N	CHG019133	F	66	Never	IB
LUAD	ROS1_Fusion	1	0	0	ROS1--CD74	N	N	CHG019133	F	66	Never	IB
LUAD	ROS1_Fusion	1	0	0	ROS1--CD74	N	N	CHG019133	F	66	Never	IB

## Sheet: Fig. 1c
Gene	Group	SampleID	CNA
EGFR	LUAD	CHG019131	1.276
EGFR	LUAD	CHG019568	2.317
EGFR	LUAD	CHG019848	3.364
EGFR	LUAD	CHG020071	2.05
EGFR	LUAD	CHG020084	1.3
EGFR	LUAD	CHG020086	1.101
EGFR	LUAD	CHG020088	3.291
EGFR	LUAD	CHG020906	1.098
EGFR	LUAD	CHG020932	1.654
EGFR	LUAD	CHG020934	2.388
EGFR	LUAD	D3244LC	1.301
EGFR	LUAD	D3439LC	1.503
KRAS	AIS/MIA	CHG019836	3.185
KRAS	AIS/MIA	CHG020860	1.152
KRAS	LUAD	CHG019131	1.471
KRAS	LUAD	CHG019814	1.702
KRAS	LUAD	CHG020082	3.174
KRAS	LUAD	CHG020930	1.27
KRAS	LUAD	CHG021135	1.699
KRAS	LUAD	CHG021144	1.812
TERT	AIS/MIA	CHG019806	3.598
TERT	AIS/MIA	CHG020363	1.863
TERT	AIS/MIA	CHG020882	1.18
TERT	AIS/MIA	CHG021845	1.386
TERT	LUAD	CHG019141	2.435
TERT	LUAD	CHG019562	1.923
TERT	LUAD	CHG019846	1.176
TERT	LUAD	CHG020090	2.077
TERT	LUAD	CHG020345	1.948
TERT	LUAD	CHG020930	1.033
TERT	LUAD	CHG020936	1.444
TERT	LUAD	CHG020944	1.753
TERT	LUAD	CHG021138	2.376
TERT	LUAD	CHG021154	3.653
MDM2	AIS/MIA	CHG019836	3.294
MDM2	AIS/MIA	CHG020076	1.173
MDM2	AIS/MIA	CHG020377	1.019
MDM2	AIS/MIA	CHG020860	4.07
MDM2	AIS/MIA	CHG020876	1.141
MDM2	AIS/MIA	CHG020910	2.683
MDM2	LUAD	CHG019158	4.018
MDM2	LUAD	CHG019167	1.627
MDM2	LUAD	CHG019814	3.866
MDM2	LUAD	CHG020082	3.451
MDM2	LUAD	CHG020092	3.344
MDM2	LUAD	CHG020384	1.975
MDM2	LUAD	CHG020894	1.369
MDM2	LUAD	CHG020922	1.354
MDM2	LUAD	CHG020930	1.795
MDM2	LUAD	CHG020936	1.062
MDM2	LUAD	CHG021146	1.215
MYC	AIS/MIA	CHG019173	1.072
MYC	AIS/MIA	CHG020076	1.694
MYC	AIS/MIA	CHG020373	2.759
MYC	AIS/MIA	CHG020910	2.431
MYC	AIS/MIA	CHG021211	1.709
MYC	LUAD	CHG019564	1.024
MYC	LUAD	CHG019566	1.621
MYC	LUAD	CHG019568	2.948
MYC	LUAD	CHG019810	3.342
MYC	LUAD	CHG019834	1.61
MYC	LUAD	CHG019898	2.414
MYC	LUAD	CHG020384	2.15
MYC	LUAD	CHG020912	1.16
MYC	LUAD	CHG020934	2.268
MYC	LUAD	CHG021135	1.182
MYC	LUAD	D3238LC	1.472
MYC	LUAD	D3244LC	2.465
MYC	LUAD	D3255LC	2.496
MYC	LUAD	D3284LC	3.54
RIT1	LUAD	CHG019139	2.069
RIT1	LUAD	CHG019834	1.54
RIT1	LUAD	CHG020928	2.003
RIT1	LUAD	CHG021150	1.96
MAP2K1	LUAD	CHG019147	1.805
CDK6	AIS/MIA	CHG020882	2.104
CDK6	AIS/MIA	CHG021211	1.233
SFTA3	AIS/MIA	CHG020860	1.214
SFTA3	AIS/MIA	CHG021817	1.737
SFTA3	LUAD	CHG019810	3.032
SFTA3	LUAD	CHG019842	1.195
SFTA3	LUAD	CHG020071	3.264
SFTA3	LUAD	CHG020092	1.656
SFTA3	LUAD	CHG020345	2.317
SFTA3	LUAD	CHG021140	1.54
SFTA3	LUAD	CHG021144	2.074

## Sheet: Fig. 1d
Mutation	AIS/MIA_freq	LUAD_freq	log10_pvalue	pvalue
EGFR_CNA	0	0.121212	3.46512	0.000342675
CDK4_CNA	0	0.030303	0.608724	0.246193
MGA	0.010101	0.040404	0.433438	0.368606
MYC_CNA	0.0505051	0.141414	1.29086	0.0511843
ARAF	0	0.020202	0.30324	0.497462
ALK_Fusion	0	0.030303	0.608724	0.246193
SMARCA4	0	0.030303	0.608724	0.246193
KRAS_CNA	0.020202	0.0505051	0.351964	0.444668
RET	0	0.010101	0	1
MAP2K1_CNA	0	0.010101	0	1
ARAF_CNA	0	0.010101	0	1
MDM2_CNA	0.0606061	0.111111	0.508106	0.31038
HRAS	0	0.010101	0	1
SFTA3_CNA	0.020202	0.0707071	0.770527	0.169618
KRAS	0.040404	0.040404	0	1
FGFR3_CNA	0	0.010101	0	1
TP53	0.0606061	0.393939	7.78335	1.64685e-08
TERT_CNA	0.040404	0.10101	0.785622	0.163824
EGFR	0.424242	0.707071	4.01015	9.76896e-05
RB1	0.010101	0.0909091	1.73381	0.0184582
STK11	0	0.020202	0.30324	0.497462
ROS1_Fusion	0	0.040404	0.916488	0.121203
RIT1_CNA	0	0.040404	0.916488	0.121203

## Sheet: Fig. 2a
gene	TMB p value	APOBEC p value	Mutation frequency
EGFR	0.972473	0.519837	0.564972
TP53	0.00117191	0.00913567	0.242938
EGFR_CNA	0.153986	0.549381	0.0451977
RB1	0.165956	0.176113	0.0508475

## Sheet: Fig. 2b
gene	focal-CNA p value	arm-CNA p value	focal-CNA freq.	arm-CNA freq.
EGFR	0.000733227	1.56888e-05	0.513369	0.533333
TP53	0.0230268	1.71625e-06	0.229947	0.225641
EGFR_CNA	0.102183	0.0007295	0.0427807	0.0410256
RB1	0.684527	0.088505	0.0481283	0.0461538

## Sheet: Fig. 3a
SampleID	p_value from LOHHLA	Group	6p copy number
CHG019560	0.00258421	LUAD	No
D4894LC	0.00847624	AISMIA	No
CHG021167	0.000124119	LUAD	6p loss
CHG020064	0.00307091	LUAD	No
CHG017890	0.0306267	LUAD	No
CHG021140	1.13985e-07	LUAD	6p loss
CHG021135	7.47154e-17	LUAD	6p loss
CHG021152	5.5883e-31	LUAD	6p loss
CHG019594	2.2551e-11	LUAD	No
CHG019139	2.41672e-34	LUAD	6p loss
CHG020088	2.29096e-17	LUAD	6p loss
CHG020924	8.36003e-16	LUAD	No
CHG020930	1.80592e-08	LUAD	6p loss
CHG020926	4.6963e-26	LUAD	6p loss
D3244LC	0.00109217	LUAD	No
CHG021211	4.82616e-07	AISMIA	No
CHG020906	0.000353182	LUAD	6p loss
CHG021150	3.41396e-28	LUAD	6p loss
CHG019886	0.00811777	AISMIA	No
HLALOH results were not available for the following normal samples:
CHG019160, CHG019834, CHG020892, CHG020900, D5081LC

## Sheet: Fig.3b
Group	6p CN status	SampleID	TCR count
FUSCC LUAD	loss	CHG020900	4.67178
FUSCC LUAD	loss	CHG021156	0.94661
FUSCC LUAD	loss	CHG021154	4.56507
FUSCC LUAD	loss	CHG020069	0.899063
FUSCC LUAD	loss	D3246LC	1.84765
FUSCC LUAD	loss	CHG021148	4.50218
FUSCC LUAD	loss	CHG021140	0.521865
FUSCC LUAD	loss	CHG019131	0.793711
FUSCC LUAD	loss	CHG020082	1.98967
FUSCC LUAD	loss	CHG021135	2.44827
FUSCC LUAD	loss	CHG019582	1.66561
FUSCC LUAD	loss	CHG021167	2.15931
FUSCC LUAD	loss	D3338LC	0.306892
FUSCC LUAD	loss	CHG020906	1.36413
FUSCC LUAD	loss	CHG019592	2.76881
FUSCC LUAD	loss	CHG020930	1.08661
FUSCC LUAD	loss	CHG019568	0.876206
FUSCC LUAD	loss	CHG019576	0.862254
FUSCC LUAD	none	CHG020339	2.35757
FUSCC LUAD	none	CHG020064	1.04279
FUSCC LUAD	none	CHG019564	1.2277
FUSCC LUAD	none	CHG019560	1.5735
FUSCC LUAD	none	CHG020384	0.430134
FUSCC LUAD	none	CHG019849	7.57773
FUSCC LUAD	none	CHG017890	2.42975
FUSCC LUAD	none	CHG020918	1.46642
FUSCC LUAD	none	CHG020395	3.63261
FUSCC LUAD	none	CHG020902	2.05099
FUSCC LUAD	none	CHG020345	2.35392
FUSCC LUAD	none	CHG019572	3.5429
FUSCC LUAD	none	CHG019814	1.01082
FUSCC LUAD	none	CHG020071	3.95948
FUSCC LUAD	none	CHG019594	3.63361
FUSCC LUAD	none	CHG020928	0.414945
FUSCC LUAD	none	CHG019596	1.5216
FUSCC LUAD	none	CHG019145	5.55383
FUSCC LUAD	none	CHG019141	2.97312
FUSCC LUAD	none	CHG020360	2.48815
FUSCC LUAD	none	D3439LC	1.03368
FUSCC LUAD	none	CHG020936	3.56919
FUSCC LUAD	none	CHG021138	0.884666
FUSCC LUAD	none	CHG020084	3.50797
FUSCC LUAD	none	CHG020920	1.94446
FUSCC LUAD	none	CHG020922	2.20699
FUSCC LUAD	none	CHG020098	1.94612
FUSCC LUAD	none	CHG020940	2.73759
FUSCC LUAD	none	CHG019802	8.7332
FUSCC LUAD	none	CHG020090	1.44713
FUSCC LUAD	none	CHG019168	1.16845
FUSCC LUAD	none	CHG019167	3.32005
FUSCC LUAD	gain	CHG020942	3.61718
FUSCC LUAD	gain	D3238LC	0.728826
FUSCC LUAD	gain	CHG019147	0.319844
FUSCC LUAD	gain	CHG019566	0.319648
FUSCC LUAD	gain	CHG019562	2.49125
FUSCC LUAD	gain	CHG019804	4.99141
FUSCC LUAD	gain	CHG019158	0.839343
FUSCC LUAD	gain	CHG021142	0.913722
FUSCC LUAD	gain	CHG020094	6.13546
FUSCC LUAD	gain	CHG020934	2.13486
FUSCC LUAD	gain	CHG021146	4.83957
FUSCC LUAD	gain	CHG019828	1.28138
FUSCC LUAD	gain	CHG019822	0.469087
FUSCC LUAD	gain	CHG020092	1.3481
FUSCC LUAD	gain	CHG020066	1.57276
FUSCC LUAD	gain	CHG021144	0.724676
FUSCC LUAD	gain	CHG019864	1.35679
FUSCC LUAD	gain	CHG019169	2.90618
FUSCC LUAD	gain	CHG019834	0.510842
FUSCC LUAD	gain	CHG019810	1.3748
FUSCC LUAD	gain	D3284LC	0.340917
FUSCC LUAD	gain	CHG019816	0.817742
FUSCC LUAD	gain	CHG019842	7.07177
FUSCC LUAD	gain	D3255LC	1.25773

## Sheet: Fig. 3c
Group	SampleID	6p CN status	IMS
TCGA LUAD	TCGA-86-7701	loss	0.369573
TCGA LUAD	TCGA-55-7726	loss	0.267889
TCGA LUAD	TCGA-97-7937	loss	0.187472
TCGA LUAD	TCGA-97-7547	loss	0.209713
TCGA LUAD	TCGA-64-5781	loss	0.411735
TCGA LUAD	TCGA-95-8494	loss	0.214786
TCGA LUAD	TCGA-44-5643	loss	0.404381
TCGA LUAD	TCGA-78-7163	loss	0.189799
TCGA LUAD	TCGA-55-6982	loss	0.33134
TCGA LUAD	TCGA-93-7348	loss	0.406562
TCGA LUAD	TCGA-55-6971	loss	0.434558
TCGA LUAD	TCGA-55-6969	loss	0.491108
TCGA LUAD	TCGA-44-A47A	loss	0.284285
TCGA LUAD	TCGA-55-6968	loss	0.311301
TCGA LUAD	TCGA-73-4659	loss	0.249554
TCGA LUAD	TCGA-73-4675	loss	0.133261
TCGA LUAD	TCGA-86-8673	loss	0.362458
TCGA LUAD	TCGA-53-7626	loss	0.378273
TCGA LUAD	TCGA-78-7160	loss	0.431732
TCGA LUAD	TCGA-50-5072	loss	0.32159
TCGA LUAD	TCGA-50-5068	loss	0.475863
TCGA LUAD	TCGA-78-7154	loss	0.165184
TCGA LUAD	TCGA-50-5049	loss	0.568416
TCGA LUAD	TCGA-78-7153	loss	0.168491
TCGA LUAD	TCGA-62-A472	loss	0.280934
TCGA LUAD	TCGA-4B-A93V	loss	0.244927
TCGA LUAD	TCGA-75-7025	loss	0.269911
TCGA LUAD	TCGA-86-7953	loss	0.424445
TCGA LUAD	TCGA-49-6745	loss	0.33046
TCGA LUAD	TCGA-86-8055	loss	0.310279
TCGA LUAD	TCGA-86-8585	loss	0.463755
TCGA LUAD	TCGA-49-4506	loss	0.587712
TCGA LUAD	TCGA-49-AAR4	loss	0.587917
TCGA LUAD	TCGA-97-8552	loss	0.248435
TCGA LUAD	TCGA-78-7535	loss	0.236498
TCGA LUAD	TCGA-55-8096	loss	0.360569
TCGA LUAD	TCGA-J2-8192	loss	0.318307
TCGA LUAD	TCGA-L9-A5IP	loss	0.296086
TCGA LUAD	TCGA-55-8090	loss	0.213097
TCGA LUAD	TCGA-99-8032	loss	0.312386
TCGA LUAD	TCGA-55-8089	loss	0.52071
TCGA LUAD	TCGA-97-A4M0	loss	0.215143
TCGA LUAD	TCGA-55-8091	loss	0.261419
TCGA LUAD	TCGA-05-4395	loss	0.202137
TCGA LUAD	TCGA-62-A46R	loss	0.315831
TCGA LUAD	TCGA-NJ-A4YI	loss	0.175491
TCGA LUAD	TCGA-55-7907	loss	0.299867
TCGA LUAD	TCGA-MP-A4T2	loss	0.229217
TCGA LUAD	TCGA-05-4415	loss	0.176539
TCGA LUAD	TCGA-38-4631	loss	0.310961
TCGA LUAD	TCGA-55-8506	loss	0.246189
TCGA LUAD	TCGA-L9-A443	loss	0.163678
TCGA LUAD	TCGA-55-A494	none	0.0482823
TCGA LUAD	TCGA-75-6214	none	0.223069
TCGA LUAD	TCGA-75-6205	none	0.587876
TCGA LUAD	TCGA-75-6207	none	0.153495
TCGA LUAD	TCGA-75-6203	none	0.352845
TCGA LUAD	TCGA-75-6212	none	0.351746
TCGA LUAD	TCGA-55-A493	none	0.529251
TCGA LUAD	TCGA-62-A46Y	none	0.320683
TCGA LUAD	TCGA-55-A491	none	0.325772
TCGA LUAD	TCGA-75-7027	none	0.162971
TCGA LUAD	TCGA-55-A4DF	none	0.331283
TCGA LUAD	TCGA-55-A48Z	none	0.276075
TCGA LUAD	TCGA-78-7145	none	0.116128
TCGA LUAD	TCGA-78-7146	none	0.155634
TCGA LUAD	TCGA-78-7148	none	0.157546
TCGA LUAD	TCGA-55-A48Y	none	0.413317
TCGA LUAD	TCGA-78-7152	none	0.315427
TCGA LUAD	TCGA-55-A48X	none	0.460256
TCGA LUAD	TCGA-78-7156	none	0.0486691
TCGA LUAD	TCGA-55-8621	none	0.411316
TCGA LUAD	TCGA-55-8619	none	0.512447
TCGA LUAD	TCGA-55-A492	none	0.134565
TCGA LUAD	TCGA-75-7031	none	0.273798
TCGA LUAD	TCGA-73-A9RS	none	0.193126
TCGA LUAD	TCGA-75-5146	none	0.270856
TCGA LUAD	TCGA-62-A46S	none	0.236343
TCGA LUAD	TCGA-64-1681	none	0.294435
TCGA LUAD	TCGA-64-5774	none	0.150211
TCGA LUAD	TCGA-64-5775	none	0.145016
TCGA LUAD	TCGA-64-5778	none	0.31632
TCGA LUAD	TCGA-62-A46P	none	0.13678
TCGA LUAD	TCGA-62-A46O	none	0.081542
TCGA LUAD	TCGA-64-5815	none	0.300375
TCGA LUAD	TCGA-67-3771	none	0.349555
TCGA LUAD	TCGA-62-8395	none	0.155467
TCGA LUAD	TCGA-67-3772	none	0.367486
TCGA LUAD	TCGA-67-6216	none	0.331485
TCGA LUAD	TCGA-67-6217	none	0.348092
TCGA LUAD	TCGA-69-7761	none	0.468105
TCGA LUAD	TCGA-62-8394	none	0.206656
TCGA LUAD	TCGA-69-7764	none	0.162911
TCGA LUAD	TCGA-69-7765	none	0.352871
TCGA LUAD	TCGA-69-7973	none	0.188759
TCGA LUAD	TCGA-69-7978	none	0.491266
TCGA LUAD	TCGA-69-8254	none	0.282357
TCGA LUAD	TCGA-55-A57B	none	0.272613
TCGA LUAD	TCGA-NJ-A7XG	none	0.122267
TCGA LUAD	TCGA-73-4676	none	0.188101
TCGA LUAD	TCGA-75-5122	none	0.537361
TCGA LUAD	TCGA-75-5126	none	0.47382
TCGA LUAD	TCGA-75-5147	none	0.306669
TCGA LUAD	TCGA-67-3774	none	0.27448
TCGA LUAD	TCGA-55-A4DG	none	0.276732
TCGA LUAD	TCGA-78-7537	none	0.122849
TCGA LUAD	TCGA-99-8028	none	0.512027
TCGA LUAD	TCGA-99-7458	none	0.329517
TCGA LUAD	TCGA-97-A4M7	none	0.409631
TCGA LUAD	TCGA-97-A4M6	none	0.363205
TCGA LUAD	TCGA-97-A4M3	none	0.130271
TCGA LUAD	TCGA-97-A4LX	none	0.552084
TCGA LUAD	TCGA-97-8547	none	0.24642
TCGA LUAD	TCGA-97-8176	none	0.30361
TCGA LUAD	TCGA-97-8175	none	0.358448
TCGA LUAD	TCGA-97-8172	none	0.335549
TCGA LUAD	TCGA-97-7941	none	0.227724
TCGA LUAD	TCGA-97-7552	none	0.485473
TCGA LUAD	TCGA-97-7546	none	0.277076
TCGA LUAD	TCGA-95-A4VK	none	0.306294
TCGA LUAD	TCGA-95-8039	none	0.293874
TCGA LUAD	TCGA-99-AA5R	none	0.415893
TCGA LUAD	TCGA-95-7947	none	0.211269
TCGA LUAD	TCGA-J2-A4AD	none	0.231672
TCGA LUAD	TCGA-L4-A4E5	none	0.228805
TCGA LUAD	TCGA-NJ-A55R	none	0.345369
TCGA LUAD	TCGA-NJ-A55A	none	0.368777
TCGA LUAD	TCGA-NJ-A4YF	none	0.232181
TCGA LUAD	TCGA-MP-A4TK	none	0.334534
TCGA LUAD	TCGA-MP-A4TI	none	0.508272
TCGA LUAD	TCGA-MP-A4TH	none	0.394304
TCGA LUAD	TCGA-MP-A4TE	none	0.204612
TCGA LUAD	TCGA-MP-A4TC	none	0.370633
TCGA LUAD	TCGA-MP-A4TA	none	0.577713
TCGA LUAD	TCGA-MP-A4T9	none	0.384136
TCGA LUAD	TCGA-MP-A4T8	none	0.169011
TCGA LUAD	TCGA-MP-A4T7	none	0.263226
TCGA LUAD	TCGA-MP-A4SW	none	0.389075
TCGA LUAD	TCGA-L9-A8F4	none	0.462728
TCGA LUAD	TCGA-L9-A50W	none	0.154588
TCGA LUAD	TCGA-J2-A4AG	none	0.479429
TCGA LUAD	TCGA-95-7944	none	0.464105
TCGA LUAD	TCGA-95-7562	none	0.201976
TCGA LUAD	TCGA-95-7039	none	0.194833
TCGA LUAD	TCGA-86-8278	none	0.295999
TCGA LUAD	TCGA-86-8076	none	0.512386
TCGA LUAD	TCGA-86-8073	none	0.324003
TCGA LUAD	TCGA-86-8056	none	0.269073
TCGA LUAD	TCGA-86-7714	none	0.214316
TCGA LUAD	TCGA-86-7713	none	0.12889
TCGA LUAD	TCGA-86-7711	none	0.550371
TCGA LUAD	TCGA-55-8616	none	0.289043
TCGA LUAD	TCGA-86-6562	none	0.19517
TCGA LUAD	TCGA-80-5611	none	0.328183
TCGA LUAD	TCGA-80-5608	none	0.25635
TCGA LUAD	TCGA-78-8660	none	0.462099
TCGA LUAD	TCGA-78-8640	none	0.339756
TCGA LUAD	TCGA-78-7542	none	0.338636
TCGA LUAD	TCGA-78-7540	none	0.131993
TCGA LUAD	TCGA-86-8359	none	0.338175
TCGA LUAD	TCGA-86-8668	none	0.243743
TCGA LUAD	TCGA-86-8669	none	0.197905
TCGA LUAD	TCGA-86-8671	none	0.56959
TCGA LUAD	TCGA-93-A4JQ	none	0.511194
TCGA LUAD	TCGA-93-A4JO	none	0.493245
TCGA LUAD	TCGA-93-8067	none	0.266696
TCGA LUAD	TCGA-93-7347	none	0.490248
TCGA LUAD	TCGA-91-A4BD	none	0.260044
TCGA LUAD	TCGA-91-8499	none	0.136857
TCGA LUAD	TCGA-91-8497	none	0.312204
TCGA LUAD	TCGA-78-7166	none	0.247767
TCGA LUAD	TCGA-91-8496	none	0.178633
TCGA LUAD	TCGA-91-6849	none	0.25803
TCGA LUAD	TCGA-91-6847	none	0.0727747
TCGA LUAD	TCGA-91-6830	none	0.323279
TCGA LUAD	TCGA-91-6828	none	0.295857
TCGA LUAD	TCGA-86-A4JF	none	0.354276
TCGA LUAD	TCGA-86-A456	none	0.350796
TCGA LUAD	TCGA-86-8672	none	0.418386
TCGA LUAD	TCGA-91-7771	none	0.290921
TCGA LUAD	TCGA-55-8513	none	0.365327
TCGA LUAD	TCGA-S2-AA1A	none	0.419555
TCGA LUAD	TCGA-49-AAR9	none	0.164434
TCGA LUAD	TCGA-44-3396	none	0.565021
TCGA LUAD	TCGA-50-5055	none	0.617936
TCGA LUAD	TCGA-44-2668	none	0.461565
TCGA LUAD	TCGA-50-5066	none	0.486015
TCGA LUAD	TCGA-50-5930	none	0.438796
TCGA LUAD	TCGA-50-5931	none	0.0836685
TCGA LUAD	TCGA-44-2666	none	0.202895
TCGA LUAD	TCGA-44-2665	none	0.213836
TCGA LUAD	TCGA-50-5936	none	0.271949
TCGA LUAD	TCGA-44-2662	none	0.535849
TCGA LUAD	TCGA-44-2657	none	0.523987
TCGA LUAD	TCGA-50-5942	none	0.140457
TCGA LUAD	TCGA-44-2655	none	0.394397
TCGA LUAD	TCGA-38-A44F	none	0.399931
TCGA LUAD	TCGA-38-7271	none	0.556715
TCGA LUAD	TCGA-50-6593	none	0.288504
TCGA LUAD	TCGA-50-6595	none	0.514765
TCGA LUAD	TCGA-50-6597	none	0.274502
TCGA LUAD	TCGA-38-4632	none	0.314435
TCGA LUAD	TCGA-50-8457	none	0.331844
TCGA LUAD	TCGA-50-8459	none	0.377336
TCGA LUAD	TCGA-50-8460	none	0.354412
TCGA LUAD	TCGA-38-4627	none	0.336047
TCGA LUAD	TCGA-53-7813	none	0.374193
TCGA LUAD	TCGA-38-4625	none	0.312425
TCGA LUAD	TCGA-55-1595	none	0.217166
TCGA LUAD	TCGA-35-4123	none	0.514542
TCGA LUAD	TCGA-50-5045	none	0.467013
TCGA LUAD	TCGA-55-6543	none	0.187906
TCGA LUAD	TCGA-44-3398	none	0.345959
TCGA LUAD	TCGA-49-AARQ	none	0.245454
TCGA LUAD	TCGA-44-A47G	none	0.569527
TCGA LUAD	TCGA-44-A4SS	none	0.516417
TCGA LUAD	TCGA-49-4486	none	0.0915776
TCGA LUAD	TCGA-44-7661	none	0.387882
TCGA LUAD	TCGA-44-7660	none	0.212074
TCGA LUAD	TCGA-44-7659	none	0.191677
TCGA LUAD	TCGA-44-6777	none	0.435166
TCGA LUAD	TCGA-49-4501	none	0.293295
TCGA LUAD	TCGA-49-4505	none	0.288165
TCGA LUAD	TCGA-49-4507	none	0.438485
TCGA LUAD	TCGA-44-6775	none	0.383369
TCGA LUAD	TCGA-44-6148	none	0.177418
TCGA LUAD	TCGA-44-6146	none	0.0898896
TCGA LUAD	TCGA-49-4512	none	0.263829
TCGA LUAD	TCGA-49-4514	none	0.487476
TCGA LUAD	TCGA-44-6145	none	0.492323
TCGA LUAD	TCGA-44-6144	none	0.270418
TCGA LUAD	TCGA-49-6742	none	0.18455
TCGA LUAD	TCGA-49-6743	none	0.450274
TCGA LUAD	TCGA-49-6744	none	0.442277
TCGA LUAD	TCGA-44-5645	none	0.263572
TCGA LUAD	TCGA-44-4112	none	0.213551
TCGA LUAD	TCGA-49-AAQV	none	0.500739
TCGA LUAD	TCGA-49-AAR3	none	0.545492
TCGA LUAD	TCGA-44-3919	none	0.33971
TCGA LUAD	TCGA-44-3918	none	0.372101
TCGA LUAD	TCGA-49-AARN	none	0.362703
TCGA LUAD	TCGA-50-5044	none	0.412318
TCGA LUAD	TCGA-55-6642	none	0.369819
TCGA LUAD	TCGA-38-4626	none	0.44158
TCGA LUAD	TCGA-05-5715	none	0.147922
TCGA LUAD	TCGA-55-7725	none	0.260489
TCGA LUAD	TCGA-55-7727	none	0.290876
TCGA LUAD	TCGA-05-4422	none	0.32198
TCGA LUAD	TCGA-55-7728	none	0.367101
TCGA LUAD	TCGA-05-4418	none	0.437817
TCGA LUAD	TCGA-05-4405	none	0.304389
TCGA LUAD	TCGA-55-7903	none	0.262008
TCGA LUAD	TCGA-55-7910	none	0.209257
TCGA LUAD	TCGA-55-7911	none	0.416744
TCGA LUAD	TCGA-55-7995	none	0.3483
TCGA LUAD	TCGA-05-4403	none	0.255516
TCGA LUAD	TCGA-55-8087	none	0.0732822
TCGA LUAD	TCGA-55-7724	none	0.393258
TCGA LUAD	TCGA-55-8092	none	0.362987
TCGA LUAD	TCGA-55-8097	none	0.186083
TCGA LUAD	TCGA-05-4398	none	0.286318
TCGA LUAD	TCGA-55-8204	none	0.399943
TCGA LUAD	TCGA-05-4397	none	0.144997
TCGA LUAD	TCGA-05-4396	none	0.118303
TCGA LUAD	TCGA-05-4390	none	0.189849
TCGA LUAD	TCGA-55-8301	none	0.486923
TCGA LUAD	TCGA-55-8505	none	0.404155
TCGA LUAD	TCGA-05-4384	none	0.199447
TCGA LUAD	TCGA-55-8508	none	0.404283
TCGA LUAD	TCGA-55-8510	none	0.410543
TCGA LUAD	TCGA-05-4250	none	0.238785
TCGA LUAD	TCGA-55-8094	none	0.0643293
TCGA LUAD	TCGA-05-4427	none	0.196915
TCGA LUAD	TCGA-05-4426	none	0.226346
TCGA LUAD	TCGA-55-7570	none	0.325854
TCGA LUAD	TCGA-05-5429	none	0.140228
TCGA LUAD	TCGA-05-5423	none	0.219622
TCGA LUAD	TCGA-05-4434	none	0.38452
TCGA LUAD	TCGA-05-4433	none	0.280133
TCGA LUAD	TCGA-55-6975	none	0.364616
TCGA LUAD	TCGA-55-6979	none	0.467539
TCGA LUAD	TCGA-55-6981	none	0.394753
TCGA LUAD	TCGA-55-6983	none	0.380756
TCGA LUAD	TCGA-55-6984	none	0.359703
TCGA LUAD	TCGA-05-4432	none	0.346039
TCGA LUAD	TCGA-55-6980	none	0.379753
TCGA LUAD	TCGA-44-A47B	none	0.245822
TCGA LUAD	TCGA-55-7281	none	0.320708
TCGA LUAD	TCGA-55-6986	none	0.312024
TCGA LUAD	TCGA-55-6987	none	0.610384
TCGA LUAD	TCGA-J2-A4AE	gain	0.254953
TCGA LUAD	TCGA-97-7938	gain	0.218783
TCGA LUAD	TCGA-NJ-A4YG	gain	0.338028
TCGA LUAD	TCGA-35-5375	gain	0.193749
TCGA LUAD	TCGA-J2-8194	gain	0.250183
TCGA LUAD	TCGA-35-4122	gain	0.435623
TCGA LUAD	TCGA-NJ-A4YP	gain	0.327973
TCGA LUAD	TCGA-44-7662	gain	0.328807
TCGA LUAD	TCGA-05-4382	gain	0.460245
TCGA LUAD	TCGA-99-8033	gain	0.402545
TCGA LUAD	TCGA-44-7667	gain	0.313921
TCGA LUAD	TCGA-44-7670	gain	0.176466
TCGA LUAD	TCGA-44-7671	gain	0.0973799
TCGA LUAD	TCGA-MP-A5C7	gain	0.067335
TCGA LUAD	TCGA-97-8179	gain	0.116845
TCGA LUAD	TCGA-05-4420	gain	0.204151
TCGA LUAD	TCGA-97-7553	gain	0.412698
TCGA LUAD	TCGA-97-A4M2	gain	0.436969
TCGA LUAD	TCGA-97-A4M1	gain	0.173137
TCGA LUAD	TCGA-97-8171	gain	0.0308607
TCGA LUAD	TCGA-MP-A4TF	gain	0.360278
TCGA LUAD	TCGA-05-4402	gain	0.285064
TCGA LUAD	TCGA-95-7948	gain	0.112548
TCGA LUAD	TCGA-MN-A4N5	gain	0.283358
TCGA LUAD	TCGA-L9-A444	gain	0.412882
TCGA LUAD	TCGA-35-3615	gain	0.184525
TCGA LUAD	TCGA-38-6178	gain	0.309406
TCGA LUAD	TCGA-97-8177	gain	0.395711
TCGA LUAD	TCGA-05-4410	gain	0.428618
TCGA LUAD	TCGA-MN-A4N4	gain	0.279447
TCGA LUAD	TCGA-05-4430	gain	0.295727
TCGA LUAD	TCGA-55-8511	gain	0.457748
TCGA LUAD	TCGA-44-A47F	gain	0.217815
TCGA LUAD	TCGA-55-7573	gain	0.289832
TCGA LUAD	TCGA-64-5779	gain	0.32002
TCGA LUAD	TCGA-55-7283	gain	0.176558
TCGA LUAD	TCGA-55-6985	gain	0.402649
TCGA LUAD	TCGA-69-7763	gain	0.227251
TCGA LUAD	TCGA-69-7979	gain	0.146615
TCGA LUAD	TCGA-55-6970	gain	0.321536
TCGA LUAD	TCGA-69-8255	gain	0.422948
TCGA LUAD	TCGA-55-6712	gain	0.473692
TCGA LUAD	TCGA-73-4662	gain	0.301014
TCGA LUAD	TCGA-73-4666	gain	0.334216
TCGA LUAD	TCGA-73-4668	gain	0.220254
TCGA LUAD	TCGA-73-4670	gain	0.181372
TCGA LUAD	TCGA-73-4677	gain	0.175736
TCGA LUAD	TCGA-73-7498	gain	0.181805
TCGA LUAD	TCGA-64-1680	gain	0.147831
TCGA LUAD	TCGA-64-1679	gain	0.33551
TCGA LUAD	TCGA-64-1677	gain	0.477485
TCGA LUAD	TCGA-62-A471	gain	0.281888
TCGA LUAD	TCGA-55-8514	gain	0.231814
TCGA LUAD	TCGA-55-8614	gain	0.256871
TCGA LUAD	TCGA-55-8615	gain	0.180602
TCGA LUAD	TCGA-55-8620	gain	0.215306
TCGA LUAD	TCGA-55-8507	gain	0.163686
TCGA LUAD	TCGA-55-8207	gain	0.165437
TCGA LUAD	TCGA-55-A490	gain	0.216741
TCGA LUAD	TCGA-73-7499	gain	0.323129
TCGA LUAD	TCGA-55-8206	gain	0.264924
TCGA LUAD	TCGA-55-8203	gain	0.331952
TCGA LUAD	TCGA-55-8085	gain	0.315255
TCGA LUAD	TCGA-62-8397	gain	0.125877
TCGA LUAD	TCGA-62-8399	gain	0.212847
TCGA LUAD	TCGA-62-A46V	gain	0.218921
TCGA LUAD	TCGA-55-7815	gain	0.412693
TCGA LUAD	TCGA-62-A470	gain	0.170962
TCGA LUAD	TCGA-55-8205	gain	0.453479
TCGA LUAD	TCGA-55-1596	gain	0.233687
TCGA LUAD	TCGA-55-1592	gain	0.231461
TCGA LUAD	TCGA-53-A4EZ	gain	0.316972
TCGA LUAD	TCGA-86-6851	gain	0.444778
TCGA LUAD	TCGA-55-8512	gain	0.226482
TCGA LUAD	TCGA-49-6767	gain	0.348569
TCGA LUAD	TCGA-49-6761	gain	0.366213
TCGA LUAD	TCGA-86-7954	gain	0.394354
TCGA LUAD	TCGA-86-8074	gain	0.184861
TCGA LUAD	TCGA-86-8075	gain	0.27326
TCGA LUAD	TCGA-78-8662	gain	0.0838214
TCGA LUAD	TCGA-86-8279	gain	0.177842
TCGA LUAD	TCGA-49-4510	gain	0.131529
TCGA LUAD	TCGA-49-4490	gain	0.351666
TCGA LUAD	TCGA-49-4488	gain	0.23271
TCGA LUAD	TCGA-49-4487	gain	0.521789
TCGA LUAD	TCGA-86-8674	gain	0.285843
TCGA LUAD	TCGA-44-A4SU	gain	0.293664
TCGA LUAD	TCGA-91-6831	gain	0.25301
TCGA LUAD	TCGA-86-8281	gain	0.275774
TCGA LUAD	TCGA-91-6848	gain	0.368567
TCGA LUAD	TCGA-78-8655	gain	0.226649
TCGA LUAD	TCGA-78-7539	gain	0.268871
TCGA LUAD	TCGA-53-7624	gain	0.177641
TCGA LUAD	TCGA-75-6206	gain	0.122679
TCGA LUAD	TCGA-50-7109	gain	0.286207
TCGA LUAD	TCGA-50-6673	gain	0.286284
TCGA LUAD	TCGA-50-6591	gain	0.0574123
TCGA LUAD	TCGA-78-7147	gain	0.17666
TCGA LUAD	TCGA-50-6590	gain	0.480646
TCGA LUAD	TCGA-78-7633	gain	0.0601323
TCGA LUAD	TCGA-78-7149	gain	0.133778
TCGA LUAD	TCGA-50-5944	gain	0.102436
TCGA LUAD	TCGA-50-5941	gain	0.44653
TCGA LUAD	TCGA-78-7158	gain	0.0506267
TCGA LUAD	TCGA-78-7162	gain	0.331893
TCGA LUAD	TCGA-50-5935	gain	0.194456
TCGA LUAD	TCGA-50-5933	gain	0.365416
TCGA LUAD	TCGA-50-5932	gain	0.0800958
TCGA LUAD	TCGA-50-5946	gain	0.262778
TCGA LUAD	TCGA-05-4249	gain	0.251681

## Sheet: Fig. S1 AISMIA
cytoband	12q15	5p15.33	8q24.12	14q13.2	Xp21.1	12p12.2	Xq26.3	7q21.2
q value	8.7903e-06	0.00014481	0.01044	0.012465	0.048962	0.10181	0.18821	0.23417
residual q value	8.7903e-06	0.00014481	0.01044	0.012465	0.048962	0.10181	0.18821	0.23417
wide peak boundaries	chr12:68190002-71309999	chr5:1020001-1890000	chr8:98140002-146364022	chr14:33540002-36359999	chrX:35840002-36759999	chr12:16790002-26509999	chrX:37780001-155270560	chr7:1-159138663
genes in wide peak	MYRFL	NDUFS6	ZNF252P	snoU13|ENSG00000238718.1	CXorf30	SSPN	WASH6P|ENSG00000182484.10	LINC00689
	RN7SL804P	SDHAP3	RN7SL395P	SNORA31|ENSG00000253059.1	CXorf22	RN7SKP262	WASIR1|ENSG00000185203.7	MIR595
	SLC35E3	MIR4635	C8orf82	KIAA0391	CHDC2	RN7SL38P	F8A3	RN7SL142P
	SNORA70G	SLC6A3	MIR1234	CFL2		C12orf39	F8A2	SHH
	CPM	TERT	MIR939	NFKBIA		PYROXD1	FUNDC2	RN7SKP280
	IFNG	SLC12A7	TMEM249	PSMA6		LST3	SNORA56	HTR5A
	LYZ	IRX4	DGAT1	SRP54		AEBP2	SNORA36A	RN7SL845P
	MDM2	MRPL36	SCXA	KIAA0391		RN7SL67P	RN7SL742P	RN7SL811P
	CNOT2	LPCAT1	SCXB	BAZ1A		RN7SL459P	RN7SL697P	SNORA26|ENSG00000212590.1
	PTPRB	CLPTM1L	MIR661	PPP2R3C		BCAT1	LAGE3	snoU13|ENSG00000238557.1
	PTPRR	NKD2	EPPK1	EAPP		GYS2	SNORA70|ENSG00000207165.1	RNA5SP250
	RAP1B	SLC6A19	MIR937	SNX6		IAPP	TEX28P1	FABP5P3
	YEATS4	SLC6A18	CCDC166	NPAS3		ITPR2	OPN1MW	snoU13|ENSG00000239045.1
	CCT2	MIR4277	7SK|ENSG00000254144.2	BRMS1L		KCNJ8	TEX28P2	RN7SL76P
	FRS2	MIR4457	ZNF696	INSM2		KRAS	NAA10	MIR3907
	CPSF6		ZFP41	EGLN3		LDHB	LCA10	MIR671
	KCNMB4		LY6K	SPTSSA		LRMP	SNORD36|ENSG00000251846.1	IQCA1P1
	IL22		JRK	RALGAPA1		PDE3A	RN7SL687P	CDK5
	IL26		ARC	FAM177A1		PIK3C2G	RN7SL667P	SSPO
	MDM1		LINC00051			RECQL	snoU13|ENSG00000239037.1	SNORD112|ENSG00000252557.1
	NUP107		SNORD5|ENSG00000238854.1			ST8SIA1	PNMA6B	RN7SL521P
	RAB3IP		PTP4A3			SLCO1A2	PNMA6D	RNY1
	BEST3		RNA5SP278			SOX5	PNMA6A	RNY3
	LRRC10		MIR151A			C2CD5	RN7SL190P	RNY4
			CASC7			ABCC9	CETN2	RNY5
			C8orf17			SLCO1B1	CSAG2	RN7SL569P
			SNORA25|ENSG00000251744.1			RASSF8	CSAG4	RN7SL72P
			SNORA40|ENSG00000212273.1			SLCO1B3	MAGEA2B	U3|ENSG00000199370.1
			WISP1			GOLT1B	CSAG3	RN7SL456P
			HPYR1			SLCO1C1	GABRQ	RNA5SP249
			OC90			PLEKHA5	MIR452	RN7SL207P
			SNORA72|ENSG00000252158.1			CASC1	MIR224	RN7SKP174
			SNORA12|ENSG00000212342.1			ETNK1	U3|ENSG00000253009.1	RNU6ATAC40P
			SNORA25|ENSG00000200075.1			CMAS	LINC00894	OR2A9P
			CCDC26			BHLHE41	LINC00893	OR2A20P
			RN7SKP206			RERGL	RN7SKP267	CTAGE15
			LINC00977			PLCZ1	CXorf51A	RN7SL481P
			RN7SKP226			CAPZA3	CXorf51B	RN7SL535P
			TMEM75			LINC00477	RNA5SP517	OR6W1P
			POU5F1B			LYRM5	SPANXN1	TRBV30
			CASC8			IFLTD1	RN7SKP189	TRBC2
			CCAT1			C12orf77	RN7SKP149	PRSS3P2
			PCAT2			SLCO1B7	RN7SKP81	TRBV28
			PCAT1			MIR920	snoU13|ENSG00000239188.1	TRBV27
			LINC00861				RNA5SP516	TRBV19
			RN7SL590P				SPANXD	TRBV9
			RN7SL329P				SPANXA2	TRBV2
			LINC00964				SPANXA1	PRSS3P3
			RNF139				RN7SL727P	MOXD2P
			TMEM65				MIR505	OR9A1P
			RN7SKP155				SNORA18|ENSG00000252719.1	OR9A3P
			snoU13|ENSG00000238422.1				RNU6ATAC23P	AGK
			U3|ENSG00000221461.1				snoU13|ENSG00000238485.1	U6|ENSG00000271932.1
			RNY4P5				MIR504	RN7SL771P
			snoU13|ENSG00000238901.1				RN7SKP31	RNA5SP248
			HAS2				RN7SL325P	snoU13|ENSG00000238868.1
			RNA5SP277				SNORD61|ENSG00000206979.1	RNA5SP247
			RN7SL396P				MIR934	KLRG2
			RN7SKP153				snoU13|ENSG00000239080.1	LUC7L2
			SNORA32|ENSG00000206776.1				RNA5SP515	SNORA40|ENSG00000252188.1
			COLEC10				LINC00086	snoU13|ENSG00000239123.1
			EXT1				LINC00633	SNORA51|ENSG00000201465.1
			SNORA31|ENSG00000252852.1				LINC00087	snoU13|ENSG00000238984.1
			RN7SL826P				SMIM10	snoU13|ENSG00000239145.1
			RN7SL228P				LINC00629	RN7SKP223
			AARD				GPC4	SNORD81|ENSG00000202023.1
			EIF3H				SNORA8|ENSG00000207100.1	snoU13|ENSG00000238488.1
			RNA5SP276				RNA5SP514	LUZP6
			LINC00536				RN7SL191P	C7orf73
			snoU13|ENSG00000238656.1				FAM45B	U6|ENSG00000272393.1
			SNORD112|ENSG00000252559.1				RNA5SP513	SNORD46|ENSG00000201009.1
			TMEM74				DCAF12L2	MIR29B1
			RNA5SP275				snoU13|ENSG00000238626.1	MIR29A
			snoU13|ENSG00000238687.1				SNORA40|ENSG00000252693.1	RNA5SP246
			RIMS2				snoU13|ENSG00000239058.1	COPG2
			MIR3151				RN7SL29P	MIR335
			RNU6ATAC8P				U3|ENSG00000212321.1	snoU13|ENSG00000239044.1
			snoU13|ENSG00000238533.1				CT47A12	snoU13|ENSG00000238336.1
			snoU13|ENSG00000238372.1				MCTS1	RNA5SP245
			RN7SL563P				snoU13|ENSG00000272179.1	RNA5SP244
			NACAP1				RHOXF2B	TSPAN33
			RN7SKP249				NDUFA1	snoU13|ENSG00000238733.1
			RN7SL685P				SNORA69|ENSG00000206622.1	RN7SL306P
			RNU6ATAC41P				MIR766	KCP
			MIR1273A				RN7SL118P	RN7SL81P
			SNORD77|ENSG00000212414.1				SNORA35|ENSG00000239182.1	CALU
			RN7SL350P				MIR1277	RNA5SP243
			RN7SKP85				RN7SL712P	RNA5SP242
			KCNS2				SNORA64|ENSG00000252441.1	MIR593
			NIPAL2				SNORA35|ENSG00000271907.1	MIR592
			SNORA72|ENSG00000207067.1				MIR448	GPR37
			LAPTM4B				MIR1911	AASS
			U3|ENSG00000207215.1				SNORA35|ENSG00000208839.1	RN7SKP277
			ADCY8				SNORD30	RNA5SP241
			ANGPT1				RN7SL93P	RNA5SP240
			ANXA13				U3|ENSG00000201674.1	U1|ENSG00000271739.1
			ATP6V1C1				snoU13|ENSG00000238811.1	NAA38
			BAI1				RN7SL266P	RNA5SP239
			COX6C				MIR4329	CAPZA2
			CYC1				ZCCHC16	snoZ185
			CYP11B1				TRPC5OS	SNORA25|ENSG00000202377.1
			CYP11B2				RNA5SP512	MIR3666
			DPYS				RN7SL661P	RNA5SP238
			EEF1D				LINC00890	TSRM
			GLI4				TDGF1P3	TMEM168
			GML				GNG5P2	IFRD1
			GPR20				SNORD96B	RN7SKP187
			GPT				MIR3978	RNA5SP237
			GRINA				MIR652	snoU13|ENSG00000238922.1
			HSF1				MID2	FLJ00325
			EIF3E				NCBP2L	U3|ENSG00000238297.1
			KCNQ3				RBM41	snoU109|ENSG00000238832.1
			LY6E				MIR548AN	RNA5SP236
			LY6H				ZCCHC18	SNORD112|ENSG00000251911.1
			MATN2				RNA5SP511	RN7SL8P
			MYC				LINC00630	LHFPL3
			NDUFB9				NXF4	RN7SKP86
			TONSL				TCP11X1	RN7SKP198
			NOV				TCP11X3P	FAM185A
			ODF1				TCEAL6	POLR2J2
			TNFRSF11B				SNORA9|ENSG00000202231.1	MIR4467
			ENPP2				TSPAN6	MIR5090
			PLEC				SNORA25|ENSG00000252296.1	MIR4285
			POLR2K				RN7SL74P	SH2B2
			PTK2				RN7SKP194	SNORA48|ENSG00000252824.1
			RAD21				RN7SL379P	RABL5
			RPL8				RNA5SP510	MIR4653
			RPL30				ACA64|ENSG00000252016.1	RN7SKP54
			ST3GAL1				SNORD45|ENSG00000200422.1	MUC3A
			SLA				MIR361	MUC3A
			SNTB1				APOOL	RN7SL549P
			SPAG1				UBE2DNL	RN7SL750P
			SQLE				RPS6KA6	SAP25
			STK3				SNORA4|ENSG00000202183.1	RN7SL416P
			TAF2				ACA64|ENSG00000239008.1	RN7SL161P
			TG				CYSLTR1	STAG3L5P
			KLF10				COX7B	PILRB
			TRHR				RN7SL460P	GATS
			TRPS1				FGF16	MIR4658
			TSTA3				RNA5SP509	MIR106B
			COL14A1				RNA5SP508	MIR93
			YWHAZ				RN7SL641P	MIR25
			ZNF7				RN7SL790P	AZGP1P1
			ZNF16				RN7SL648P	SNORA40|ENSG00000222966.1
			PSCA				FTX	CYP3A4
			FZD6				JPX	snoU13|ENSG00000239133.1
			LY6D				XIST	MYH16
			GPAA1				TSIX	snoU13|ENSG00000238459.1
			FOXH1				MAP2K4P1	MIR3609
			EBAG9				CDX4	RN7SL13P
			RECQL4				LINC00684	RN7SL478P
			LRRC14				FAM226A	RN7SKP104
			EMC2				U3|ENSG00000202482.1	RN7SL252P
			MTSS1				RPS4X	SHFM1
			ZNF623				RN7SL264P	MIR591
			KIAA0196				RN7SL388P	PON1
			HHLA1				CXorf49B	snoU13|ENSG00000238384.1
			TRIB1				CXorf49	RN7SKP129
			HRSP12				INGX	GNG11
			NDRG1				snoU13|ENSG00000252525.1	MIR489
			CPQ				CXorf65	MIR653
			KHDRBS3				RN7SL746P	RN7SL7P
			POP1				U3|ENSG00000199769.1	GATAD1
			ZHX1				RNY4P23	snoU13|ENSG00000238739.1
			PUF60				RNA5SP507	DPY19L2P4
			ZHX2				RN7SL581P	SNORA67|ENSG00000207094.1
			DENND3				MIR676	snoU13|ENSG00000238587.1
			ZC3H3				U3|ENSG00000212434.1	LINC00972
			EFR3A				LINC00269	SEMA3A
			BOP1				RN7SL799P	RNA5SP235
			ZFPM2				SPIN3	MIR1255B1
			SCRIB				SNORD112|ENSG00000252961.1	RN7SL35P
			LRRC6				APEX2	RN7SL869P
			DCAF13				SNORA11|ENSG00000221750.1	RNA5SP234
			RNF19A				SNORA11|ENSG00000221716.1	RSBN1L
			RGS22				GNL3L	snoU13|ENSG00000238453.1
			FBXL6				U3|ENSG00000252175.1	RN7SL212P
			OPLAH				RNA5SP505	snoU13|ENSG00000238935.1
			PABPC1				MIRLET7F2	TMEM120A
			KCNV1				MIR98	SNORA14A
			MTBP				SPANXN5	CCL24
			AGO2				RNA5SP504	RN7SL642P
			COMMD5				XAGE2	NSUN5P1
			MRPL13				SNORA11D	STAG3L1
			ATAD2				SNORA11E	GATSL2
			CPSF1				CENPVP1	GATSL1
			LRP12				DGKK	STAG3L2
			RRM2B				MIR502	RNA5SP233
			CYHR1				MIR660	MIR590
			ASAP1				MIR500B	LINC00035
			FAM135B				MIR501	RN7SL265P
			PHF20L1				MIR362	GTF2IRD2P1
			ZNF706				MIR500A	NCF1B
			VPS28				MIR188	RN7SL625P
			FAM203A				MIR532	RN7SL377P
			KCNK9				GAGE1	RNA5SP232
			THEM6				MAGIX	RN7SKP75
			UBR5				RN7SL262P	RN7SL371P
			FAM49B				GPKOW	RNA5SP231
			AZIN1				WDR45	PMS2P4
			CHRAC1				RN7SL139P	RN7SL43P
			EXOSC4				ERAS	GTF2IRD1P1
			TRMT12				GLOD5	snoU13|ENSG00000238841.1
			OXR1				RBM3	snoU13|ENSG00000252265.1
			WDYHV1				snoU13|ENSG00000239017.1	VKORC1L1
			SLC39A4				RNA5SP503	SNORA15|ENSG00000206785.1
			SYBU				snoU13|ENSG00000238473.1	SNORA22|ENSG00000206634.1
			GSDMC				CXXC1P1	CCT6P1
			ENY2				CXorf24	INTS4L2
			SLURP1				SNORA11C	SNORA63|ENSG00000200130.1
			SLC45A4				ZNF157	SNORA63|ENSG00000252102.1
			ZFAT				RN7SL785P	INTS4L1
			ZNF250				snoU13|ENSG00000238729.1	SNORA15|ENSG00000207062.1
			DEPTOR				INE1	SNORA22|ENSG00000207344.1
			PYCRL				SLC9A7	CCT6P3
			C8orf33				SNORD77|ENSG00000212347.2	ZNF117
			LYNX1				RN7SL291P	ZNF273
			DSCC1				EFHC2	ZNF736
			DERL1				MAOA	ZNF727
			SLC52A2				RN7SL144P	RN7SL855P
			GSDMD				RN7SL406P	ZNF733P
			BAALC				RN7SL15P	RN7SL816P
			GRHL2				RNA5SP502	snoU13|ENSG00000238673.1
			ARHGAP39				CXorf38	PHKG1
			ZNF34				snoU13|ENSG00000238920.1	SNORA15|ENSG00000207168.1
			SLC25A32				MIR1587	SNORA22|ENSG00000206603.1
			DCSTAMP				RN7SL732P	RN7SL64P
			SHARPIN				SNORA31|ENSG00000252050.1	ZNF713
			SCRT1				TM4SF2	MRPS17
			TRAPPC9				ABCB7	SNORA73|ENSG00000252054.1
			TATDN1				AGTR2	VSTM2A
			NCALD				ALAS2	snoU13|ENSG00000238354.1
			MAF1				ABCD1	RN7SKP218
			UTP23				SLC25A5	snoU13|ENSG00000238506.1
			PARP10				XIAP	SNORA31|ENSG00000253028.1
			C8orf76				AR	RN7SL292P
			TIGD5				ARAF	SNORA4|ENSG00000201133.1
			NUDCD1				ARHGAP4	C7orf72
			FAM83A				ARR3	VWC2
			PPP1R16A				ATP2B3	LINC00525
			TSPYL5				ATP6AP1	EPS15P1
			MED30				ATP7A	SEPT7P2
			ZNF251				ATRX	SNORA5B
			KIFC2				AVPR2	SNORA5C
			MTDH				BGN	SNORA5A
			PKHD1L1				BRS3	SNHG15
			NAPRT1				BTK	NUDCD3
			TBC1D31				CACNA1F	RNA5SP230
			MFSD3				CAPN6	MIR4649
			MAL2				CD40LG	LINC00957
			CSMD3				CDR1	RASA4CP
			RHPN1				CHM	POLR2J4
			FBXO32				CLCN5	MIR3943
			CTHRC1				CLIC2	HECW1
			OSR2				CNGA2	PSMA2
			TOP1MT				COL4A5	INHBA
			ZNF572				COL4A6	MPLKIP
			ABRA				CSTF2	RN7SL496P
			LYPD2				CTAG1B	LINC00265
			TMEM71				TEX28	SNORA20|ENSG00000206947.1
			C8orf56				CYLC1	RN7SL83P
			ANKRD46				DCX	TRGV1
			FAM84B				DDX3X	TRGV2
			VPS13B				TIMM8A	TRGV3
			FAM91A1				DIAPH2	TRGV4
			SLC30A8				DKC1	TRGV5
			COL22A1				DLG3	TRGV8
			SNX31				DNASE1L1	TRGV9
			ADCK5				DRP2	TRGV10
			TSNARE1				TSC22D3	TRGV11
			C8orf47				DUSP9	TRGJP1
			MAPK15				EDA	TRGJP
			NSMCE2				EFNB1	TRGJ1
			ZNF707				ELF4	TRGC1
			FAM83H				ELK1	TRGJP2
			C8orf31				EMD	TRGJ2
			ZFP41				F8	TRGC2
			FBXO43				F9	SNORA51|ENSG00000200113.1
			GPIHBP1				ACSL4	snoU13|ENSG00000238772.1
			KLHL38				FGD1	MIR1200
			NRBP2				FGF13	PP13004
			ZNF517				FHL1	2019-09-07
			KIAA1875				FLNA	DPY19L2P1
			TMEM249				FMR1	MIR548N
			RSPO2				AFF2	SNORA31|ENSG00000251802.1
			SPATC1				CENPI	RN7SL132P
			MROH5				G6PD	RNA5SP229
			MAFA				GABRA3	snoU13|ENSG00000252706.1
			SAMD12				GABRE	RN7SL505P
			MIR30B				GAGE2C	RP9P
			MIR30D				GATA1	SNORA31|ENSG00000251999.1
			LRRC24				GDI1	AQP1
			MROH6				GJB1	CRHR2
			FER1L6				GLA	MIR550A1
			MIR548A3				GPC3	snoU13|ENSG00000238906.1
			MIR599				GLUD2	TRIL
			MROH1				CXCR3	RN7SL365P
			FAM203B				LPAR4	EVX1
			OC90				GPR34	HOTTIP
			MIR875				GRIA3	HOXA13
			MIR1205				GUCY2F	HOTAIRM1
			MIR1207				HSD17B10	U3|ENSG00000202233.1
			PVT1				HCFC1	CYCS
			MIR2053				HMGB3	snoU13|ENSG00000239098.1
			MIR1208				HNRNPH2	RNA5SP228
			MIR3686				HPRT1	snoU13|ENSG00000238849.1
			MIR548AA1				HTR2C	SNORD65|ENSG00000212264.1
			MIR3610				IDH3G	MALSU1
			MIR4662B				IDS	SNORD93
			MIR4663				IGBP1	RNA5SP227
			MIR4664				IGSF1	MIR1183
			MIR4471				IL2RG	RN7SL542P
			MIR5680				IL9R|ENSG00000124334.12	SP8
			MIR5194				IL13RA1	SNORD56|ENSG00000200753.1
							IL13RA2	MIR3146
							IRAK1	RN7SKP266
							KCND1	SNORA63|ENSG00000199473.1
							L1CAM	ISPD
							LAMP2	RN7SKP228
							PRICKLE3	SNORA64|ENSG00000199470.1
							SH2D1A	TMEM106B
							MAGEA1	U3|ENSG00000212422.1
							MAGEA2	RPA3
							MAGEA3	PMS2CL
							MAGEA4	GRID2IP
							MAGEA6	FLJ20306
							MAGEA8	RN7SL851P
							MAGEA9	SNORA42|ENSG00000207217.1
							MAGEA10	RN7SL556P
							MAGEA11	ZNF815P
							MAGEA12	MIR589
							MAOB	snoU13|ENSG00000238394.1
							MCF2	ZNF890P
							MECP2	RNF216P1
							FOXO4	AP5Z1
							MPP1	snoU13|ENSG00000238781.1
							CITED1	RN7SKP130
							MSN	snoU13|ENSG00000238857.1
							MTCP1	MIR4648
							MTM1	GRIFIN
							NAP1L2	MIR4655
							NAP1L3	ELFN1
							NDP	UNCX
							NONO	MIR339
							TBC1D25	COX19
							OCRL	FAM20C
							OPHN1	AOC1
							OTC	ACHE
							P2RY4	ACTB
							PAK3	ADCY1
							CDK16	ADCYAP1R1
							CFP	AEBP1
							PFKFB1	AHR
							PGK1	AKR1B1
							PHKA1	AMPH
							PIN4	AOAH
							PLP1	AQP1
							PLP2	ARF5
							PLS3	ASL
							PLXNB3	ASNS
							POU3F4	AZGP1
							PRPS1	OPN1SW
							PSMD10	BLVRA
							OPN1LW	BPGM
							RENBP	BRAF
							RP2	CACNA2D1
							RPGR	CALCR
							RPL10	CALD1
							RPL39	CAMK2B
							RPL36A	CASP2
							SH3BGRL	CAV1
							SLC6A8	CAV2
							SLC16A2	KRIT1
							SMARCA1	CCT6A
							SOX3	CD36
							SSR4	CDK6
							SSX1	CFTR
							SSX2	CHN2
							SSX5	CHRM2
							SSX4	AP1S1
							SUV39H1	CLCN1
							VAMP7|ENSG00000124333.10	COL1A2
							SYN1	CPA1
							SYP	CPA2
							TAF1	CLDN4
							TAZ	CLDN3
							SERPINA7	CUX1
							TFE3	CYP3A7
							TIMP1	CYP3A5
							TSPAN7	CYP51A1
							TRO	DGKB
							TRPC5	DDC
							UBA1	DFNA5
							UBE2A	DLD
							SLC35A2	DLX5
							KDM6A	DLX6
							VBP1	DYNC1I1
							WAS	DPP6
							XPNPEP2	SLC26A3
							ZIC3	EGFR
							ZNF711	ELN
							ZNF182	EN2
							ZNF41	EPHA1
							ZNF75D	EPHB4
							RNF113A	EPHB6
							ZNF185	EPO
							ZXDA	ETV1
							USP11	EZH2
							USP9X	FLNC
							RBM10	GARS
							KDM5C	GBAS
							SMC1A	GBX1
							F8A1	GCK
							UBL4A	GHRHR
							TMEM187	GLI3
							SLC10A3	GNA12
							TKTL1	GNAI1
							SRPX	GNB2
							UXT	GNGT1
							CUL4B	GPR22
							IRS4	GPER
							OGT	GRB10
							IKBKG	GRM3
							CASK	GRM8
							PAGE1	GTF2I
							MTMR1	GUSB
							AKAP4	HGF
							APLN	HIP1
							FAM127A	MNX1
							SLC25A14	HNRNPA2B1
							CLDN2	HOXA1
							RGN	HOXA2
							FAM50A	HOXA3
							AIFM1	HOXA4
							TMEM257	HOXA5
							ZMYM3	HOXA6
							BMP15	HOXA7
							GPR50	HOXA9
							MED14	HOXA10
							TCEAL1	HOXA11
							RAB33A	AGFG2
							ITM2A	HSPB1
							ARHGEF6	HUS1
							MAGED1	ICA1
							XAGE2B	IGFBP1
							XAGE1D	IGFBP3
							PAGE4	IL6
							MORF4L2	IMPDH1
							GPRASP1	INSIG1
							STARD8	IRF5
							PHF16	ITGB8
							ARMCX2	KCND2
							HEPH	KCNH2
							MAGEC1	KEL
							AMMECR1	LAMB1
							MED12	LEP
							ZBTB33	LFNG
							HDAC6	LIMK1
							MAMLD1	LRCH4
							HUWE1	MCM7
							PQBP1	DNAJB9
							BCAP31	MDH2
							ATP6AP2	MEOX2
							TENM1	MEST
							SSX3	MET
							TIMM17B	MKLN1
							SPRY3|ENSG00000168939.6	NUDT1
							RRAGB	NDUFA4
							SLC9A6	NDUFA5
							ENOX2	NDUFB2
							EBP	NOS3
							STAG2	CNOT4
							PLAC1	NPY
							UTP14A	NPTX2
							ZNF275	NRCAM
							PGRMC1	NRF1
							MAGED2	OCM2
							TMSB15A	OGDH
							PIM2	ORC5
							WDR45	SERPINE1
							TREX2	PAX4
							PRAF2	PCOLCE
							SLC6A14	PDE1C
							KLF8	PDGFA
							VSIG4	PDK4
							IQSEC2	SLC26A4
							PHF8	PEX1
							2019-09-06	CDK14
							ARHGEF9	PGAM2
							ATP1B4	ABCB1
							KCNE1L	ABCB4
							LDOC1	PIK3CG
							GSPT2	PIP
							KIF4A	PMS2P3
							FTSJ1	PMS2
							CXorf27	PODXL
							FAM127B	POLD2
							IL1RAPL2	POLR2J
							ITGB1BP2	PON2
							SRPK3	PON3
							GAGE12I	POR
							GAGE2E	PPIA
							NGFRAP1	PPP1R3A
							NOX1	PRKAR1B
							FAM155B	PRKAR2B
							GPR82	PRSS1
							SRPX2	RELN
							RBMX	PSMA2
							PCDH11X	PSMC2
							P2RY10	PSPH
							HTATSF1	TAS2R38
							PCSK1N	PTN
							CCDC22	PTPN12
							MAGEH1	PTPRN2
							FAM156A	PTPRZ1
							C1GALT1C1	PURB
							SNX12	RAC1
							RPA4	RALA
							PNMA3	RARRES2
							UBQLN2	RFC2
							CTAG2	RHEB
							NSDHL	RP9
							FOXP3	SFRP4
							TBX22	SLC4A2
							ZDHHC9	SLC13A1
							RLIM	SMARCD3
							WBP5	SMO
							RAB9B	FSCN1
							LUZP4	SP4
							PDZD11	SPAM1
							PBDC1	SRI
							TFDP3	AKR1D1
							ARMCX1	SRPK2
							MAGEC2	SSBP1
							VGLL1	STX1A
							ARMCX3	SYPL1
							TAF9B	TAC1
							RBMX2	TAF6
							MST4	TBXAS1
							CPXCR1	TFR2
							CHIC1	TRIP6
							GPR173	TWIST1
							NLGN3	UBE2H
							SASH3	UPP1
							TAF7L	VGF
							SPIN2A	VIPR2
							ARMCX6	ZAN
							WDR44	EIF4H
							NDUFB11	CLIP2
							ERCC6L	LAT2
							NUP62CL	WNT2
							GDPD2	XRCC2
							BCOR	YWHAG
							TBC1D8B	ZNF3
							FAM120C	ZNF12
							CXorf48	ZKSCAN1
							TMEM255A	ZSCAN21
							CXorf57	ZNF138
							NUDT11	ZP3
							TMLHE	ZYX
							SAGE1	AIMP2
							PLXNA3	MAFK
							HAUS7	MTERF
							OTUD5	TFPI2
							ZNF280C	ST7
							MTMR8	ARHGEF5
							KRBOX4	ZNF212
							MBNL3	TRRAP
							BEX1	FZD1
							HDAC8	FZD9
							ZC4H2	MAD1L1
							NXT2	ZNF282
							NKRF	CUL1
							NXF5	TPST1
							NXF3	FKBP6
							NXF2	CDK13
							KLHL4	EIF3B
							TEX13B	DNAH11
							TEX13A	TRIM24
							TEX11	TAX1BP1
							MOSPD1	BUD31
							BEX4	SGCE
							CHST7	SKAP2
							TCEAL7	MGAM
							GRIPAP1	WASL
							THOC2	PLOD3
							ZNF630	BAZ1B
							SHROOM4	CLDN12
							KIAA1210	DGKI
							PCDH19	AP4M1
							RGAG1	TBRG4
							PDZD4	STK17A
							LRCH2	CYTH3
							MAGEE1	BCL7B
							RAP2C	ATP6V1F
							MID1IP1	ASIC3
							TMEM35	PMPCB
							FAM3A	ATP5J2
							EDA2R	GTF2IRD1
							NYX	CREB5
							BCORL1	PDIA4
							DUSP21	NFE2L3
							CXorf56	PHF14
							DMRTC1	UBE3C
							TSPYL2	FAM131B
							TNMD	SEMA3E
							PJA1	DOCK4
							SPANXC	HDAC9
							WDR13	FAM115A
							PORCN	RAPGEF5
							ARMCX5	SCRN1
							UPF3B	KIAA0087
							WNK3	ELMO1
							PRRG3	MAGI2
							BRCC3	POM121
							HMGN5	DMTF1
							NKAP	DNAJB6
							RNF128	ABCF2
							MAP7D3	MUC12
							MORC4	ARPC1B
							CXorf36	ARL4A
							LONRF3	NAMPT
							ALG13	AKAP9
							TCEAL4	RASA4
							TRMT2B	SLC25A13
							POF1B	LRRC17
							ESX1	POP7
							BHLHB9	RAMP3
							MAGED4B	BET1
							LAS1L	IKZF1
							GPR101	CCL26
							CD99L2	NOD1
							H2AFB3	FAM3C
							USP26	GPNMB
							MAGT1	COG5
							TMEM164	ZNHIT1
							PHF6	SEMA3C
							FRMPD3	AGR2
							ZMAT1	ARPC1A
							RHOXF2	IGF2BP3
							TMEM185A	YKT6
							SLITRK2	STAG3
							GPR174	PPP1R17
							BEX2	FGL2
							SLC7A3	CPSF4
							TCEAL3	FASTK
							CCNB3	DBF4
							PPP1R3F	COPS6
							FATE1	KDELR2
							CCDC120	ADAP1
							TSR2	ZPBP
							HS6ST2	DUS4L
							FRMD7	NUPL2
							KLHL13	HIBADH
							TGIF2LX	ZNF277
							FAM104B	INMT
							PAGE5	ABCB8
							TCEAL8	TP53TG1
							CHRDL1	POU6F2
							CXorf40A	FKBP9
							FAM58A	PDAP1
							RIPPLY1	CBX3
							SLC38A5	TFEC
							MMGT1	LAMB4
							ACRC	LMTK2
							SYTL4	POMZP3
							SYTL5	PAXIP1
							PNMA5	KLHDC10
							GPRASP2	AVL9
							ATG4A	PEG10
							RAB39B	NACAD
							DACH2	SNX13
							SLITRK4	NUP205
							SPANXN3	COBL
							MAGEC3	IQCE
							PASD1	DPY19L1
							DCAF12L1	SUN1
							PIH1D3	KIAA0895
							MUM1L1	AHCYL2
							FAM199X	SEC61G
							AMER1	TNPO3
							HDX	HYAL4
							FUNDC1	TSPAN12
							GPR112	CLEC5A
							OTUD6A	MKRN1
							UPRT	LSM5
							MAGEE2	ZKSCAN5
							FOXR2	CLDN15
							GAB3	BRI3
							PNCK	TECPR1
							ZFP92	SUMF2
							ACTRT1	POT1
							GPR119	SOSTDC1
							PAGE3	KBTBD2
							RBMXL3	PTCD1
							DOCK11	OSBPL3
							SPIN4	CNTNAP2
							TCEAL2	AUTS2
							PABPC5	WIPI2
							RAB40A	TES
							ASB12	GIMAP2
							AMOT	INTS1
							CSAG1	OR2F1
							FMR1NB	FBXO24
							FAAH2	SLC13A4
							ZXDB	TBL2
							ARHGAP36	STEAP1
							RIBC1	HBP1
							AKAP14	DNAJC2
							RHOXF1	TPK1
							NKAPP1	SND1
							AWAT1	VPS41
							AWAT2	TSPAN13
							ZDHHC15	EIF2AK1
							USP51	DENND2A
							H2BFWT	ZNF777
							FAM122B	BBS9
							FAM122C	CRCP
							FAM46D	RABGEF1
							ZCCHC12	POLM
							XAGE3	PCLO
							XAGE5	TMEM176B
							NUDT10	BZW2
							CXorf61	DBNL
							SLC25A43	HIPK2
							ZCCHC5	WDR91
							NRK	REPIN1
							DDX26B	NPC1L1
							ZNF449	SNX8
							VMA21	SNX10
							TMEM31	TRA2A
							PAGE2	HILPDA
							CTAG1A	FTSJ2
							BRWD3	MDFIC
							CT47A11	PILRA
							SSX6	FSCN3
							SSX7	NXPH1
							SSX9	ATP6V0A4
							RAB40AL	PNPLA8
							ATP11C	TAS2R3
							LINC00632	TAS2R4
							H2BFM	TAS2R16
							YIPF6	FIS1
							FAM133A	MLXIPL
							TMSB15B	SBDS
							RGAG4	CHCHD2
							NHSL2	CPA4
							PABPC1L2A	NT5C3A
							KIAA2022	NME8
							BEX5	MRPS17
							TCEAL5	WNT16
							VSIG1	ACTL6B
							ZC3H12B	PRKAG2
							SATL1	ZNF107
							LHFPL1	ZC3HC1
							CXorf67	SRRT
							ZNF81	GET4
							ITIH6	UBE2D4
							SOWAHD	CCZ1
							OR13H1	MRPS33
							CCDC160	STYXL1
							CXorf66	ASB4
							DGAT2L6	NUB1
							RAB41	MPP6
							SPACA5	ADAM22
							USP27X	GSAP
							PAGE2B	GPR85
							ZCCHC13	TAS2R5
							UBE2NL	ANLN
							ARL13A	ANKIB1
							SLC25A53	MIOS
							XKRX	RNF216
							MIR106A	CHPF2
							MIR19B2	CPVL
							MIR221	PUS7
							MIR222	TOMM7
							MIR223	ING3
							MIR92A2	DDX56
							GLRA4	LRRN3
							FAM127C	CROT
							CT45A3	EPDR1
							CT45A4	ZNF853
							CT45A5	ALKBH4
							SPANXN4	SAMD9
							PGAM4	NCAPG2
							MIR325	CYP2W1
							MIR374A	HEATR2
							SPIN2B	CHCHD3
							H2AFB2	FKBP14
							H2AFB1	ZCWPW1
							SPANXN2	TMEM248
							MIR503HG	WDR60
							CT45A6	RBM28
							CT45A1	ZDHHC4
							CXorf40B	TYW1
							SSX4B	C7orf43
							MIR450A1	TMEM140
							MIR363	GIMAP4
							MIR20B	GIMAP5
							MIR18B	TMEM176A
							MIR450A2	CHST12
							MIR503	TRPV6
							MIR513A1	CDCA7L
							MIR513A2	PPP1R9A
							MIR506	CCDC132
							MIR507	URGCP
							MIR508	NSUN5
							MIR510	RADIL
							MIR514A1	COA1
							MIR514A2	METTL2B
							MIR514A3	KMT2E
							ZNF674	LANCL2
							CT47B1	BAIAP2L1
							GAGE10	SLC25A40
							GAGE2B	BCAP29
							GAGE13	KLHL7
							GAGE12G	STK31
							PABPC1L2B	MEPCE
							NAP1L6	TRPV5
							XAGE1C	ANKRD7
							XAGE1E	ZC3HAV1
							XAGE1A	PAPOLB
							XAGE1B	C1GALT1
							CT47A7	SLC12A9
							MIR545	ACN9
							MIR542	YAE1D1
							MIR421	AKR1B10
							CXorf31	ANKMY2
							SSX2B	TBX20
							FAM156B	SMURF1
							CT47A10	PHTF2
							CT47A9	ACTR3B
							CT47A8	KIAA1147
							CT47A6	RHBDD2
							CT47A5	STRIP2
							CT47A4	ESYT2
							CT47A3	ZNF398
							CT47A2	CCDC146
							CT47A1	KIAA1549
							MAGED4	RBAK
							MAGEA9B	MYL7
							NXF2B	KMT2C
							OPN1MW2	EXOC4
							DMRTC1B	RINT1
							SPANXB1	GALNT11
							CT45A2	NEUROD6
							SPACA5B	FIGNL1
							GAGE12J	MYO1G
							GAGE2D	LRRC4
							GAGE12C	NPVF
							GAGE12B	HERPUD2
							GAGE12E	LMBR1
							GAGE12H	WBSCR17
							GAGE2A	NOM1
							MIR767	MOSPD3
							GAGE12F	GIGYF1
							MIR450B	CCDC136
							MIR890	TNS3
							MIR891B	PARP12
							MIR888	CREB3L2
							MIR892B	CYP3A43
							MIR374B	CASD1
							MIR891A	STAG3L4
							MIR892A	MRPS24
							LINC00892	MRPL32
							HSFX2	LRRC61
							CXorf64	C7orf49
							ARMCX4	GGCT
							GAGE12D	C7orf25
							SMIM9	ZNF655
							SPANXB2	C7orf26
							CMC4	PVRIG
							PNMA6C	TMEM243
							MIR513C	GCC1
							MIR1468	STEAP4
							MIR1912	GAL3ST4
							MIR1298	PRKRIP1
							MIR320D2	MICALL2
							MIR548I4	C7orf10
							MIR548M	C7orf63
							MIR718	CBLL1
							MIR513B	ZNF767
							MIR764	CPED1
							MIR2114	TTC26
							MIR514B	FBXL18
							MIR4330	C7orf69
							MTRNR2L10	ORAI2
							MIR3937	TTYH3
							MIR3672	UPK3B
							HSFX1	EEPD1
							MIR4769	JHDM1D
							MIR1587	OR2AE1
							MIR548AJ2	VOPP1
							TCP11X2	WBSCR16
								TSC22D4
								TRIM56
								ABHD11
								TMUB1
								CCM2
								ZMIZ2
								CALN1
								ARMC10
								STARD3NL
								IMMP2L
								CTTNBP2
								RBM48
								ZNF394
								USP42
								GTF2IRD2
								FAM188B
								SLC37A3

## Sheet: Fig. S1 LUAD
cytoband	8q24.21	5p15.33	12q15	7p11.2	20q13.2	14q13.2	Xp11.1	19q12	1p31.2	17q24.3	1q21.3	16p13.2	1q43	12p12.1	5q34	Xq25	6p12.3	3q26.2	21q21.2
q value	1.0616e-09	1.6319e-09	1.2367e-08	2.4046e-07	5.6592e-06	1.5442e-05	0.002227	0.0034151	0.0036539	0.010793	0.00071228	0.020538	0.015553	0.030629	0.061417	0.064925	0.13599	0.19666	0.23789
residual q value	1.0616e-09	1.6319e-09	1.2367e-08	2.4046e-07	5.6592e-06	1.5442e-05	0.002227	0.0034151	0.0036539	0.010793	0.015676	0.020538	0.030629	0.030629	0.061417	0.064925	0.13599	0.19666	0.23789
wide peak boundaries	chr8:111440002-133659999	chr5:1-4059999	chr12:69290002-69609999	chr7:53940002-55359999	chr20:51640002-54859999	chr14:36090002-37159999	chrX:58090002-62180000	chr19:24040002-34659999	chr1:68990002-70009999	chr17:67590002-70459999	chr1:120490002-157170000	chr16:1-14309999	chr1:238090002-240210000	chr12:18490002-30759999	chr5:151240002-180915260	chrX:119790002-122260000	chr6:50040002-50609999	chr3:158540002-198022430	chr21:22940002-27409999
genes in wide peak	HPYR1	NDUFS6	CPM	SNORA73|ENSG00000252054.1	RNA5SP487	SLC25A21	[ZXDA]	RN7SL150P	[LRRC7]	LINC00511	RN7SL612P	SNORA27|ENSG00000199474.1	CHRM3	RNA5SP356	TRIM52	U3|ENSG00000212321.1	[DEFB112]	FAM157A	LINC00515
	OC90	SDHAP3		VSTM2A	RNU4ATAC7P	RN7SKP257		LRP3		KCNJ2	MIR765	CPPED1	MTRNR2L11	U3|ENSG00000253052.1	SNORD95|ENSG00000264549.1	CT47A12		FYTTD1	snoU13|ENSG00000238314.1
	SNORA72|ENSG00000252158.1	MIR4635		snoU13|ENSG00000238354.1	RN7SKP184	DPPA3P2		C19orf40		KCNJ16	snoU13|ENSG00000238843.1	ACA64|ENSG00000238685.1	FMN2	ERGIC2	SNORD96A	GLUD2		snoU13|ENSG00000238491.1	RNA5SP489
	SNORA12|ENSG00000212342.1	ZDHHC11B		EGFR	CYP24A1	RN7SKP21		RN7SKP22		SOX9	BGLAP	BCAR4		RNA5SP355	LINC00847	CT47A11		MIR4797	7SK|ENSG00000232512.2
	SNORA25|ENSG00000200075.1	CCDC127		SEC61G	MC3R	PTCSC3		RN7SL789P			SNORA26|ENSG00000252236.1	RN7SL522P		RN7SKP15	MIR340	CT47B1		U4|ENSG00000272359.1	RN7SL609P
	CCDC26	LRRC14B			PFDN4	snoU13|ENSG00000238718.1		SNORA68|ENSG00000201388.1			SCARNA4|ENSG00000252808.1	snoU13|ENSG00000272310.1		ARNTL2	RN7SKP150	CT47A7		RN7SL738P	LINC00308
	RN7SKP206	PLEKHG4B			ZNF217	SNORA31|ENSG00000253059.1		RNA5SP472			SNORA42|ENSG00000207475.1	snoU13|ENSG00000238409.1		TM7SF3	MIR1229	CT47A10		RN7SL434P	LINC00317
	LINC00977	SDHA			BCAS1	PAX9		RNA5SP471			snoU13|ENSG00000238805.1	SNORA48|ENSG00000212228.1		RNA5SP354	HMGB3P22	CT47A9		UBXN7	APP
	RN7SKP226	SLC6A3			DOK5	MBIP		THEG5			MIR555	RN7SL99P		SSPN	RN7SL71P	CT47A8		SDHAP1	ATP5J
	TMEM75	SLC9A3			TSHZ2	BRMS1L		C19orf12			GBAP1	RN7SL493P		RN7SKP262	ZNF879	CT47A6		RN7SL773P	GABPA
	POU5F1B	TERT			CBLN4	RALGAPA1		POP4			EFNA3	RNA5SP404		RN7SL38P	ZNF354B	CT47A5		LINC00969	LINC00158
	CASC8	TRIP13			MIR4756	SFTA3		RN7SL340P			MIR4258	RNA5SP403		C12orf39	AACSP1	CT47A4		RNU6ATAC24P	MRPL39
	CCAT1	PDCD6				LINC00609		UQCRFS1			SNORD59|ENSG00000252682.1	C16orf72		PYROXD1	RN7SKP70	CT47A3		RN7SL36P	JAM2
	PCAT2	SLC12A7						RNA5SP470			SNORA58|ENSG00000201129.1	RN7SL743P		LST3	RN7SL646P	CT47A2		MIR3137	MIR155HG
	PCAT1	TPPP						LINC00906			C1orf189	SNORA40|ENSG00000252138.1		AEBP2	RN7SL562P	CT47A1		LINC00884
	LINC00861	EXOC3						snoU13|ENSG00000238514.1			RN7SL431P	ALG1		RN7SL67P	EIF4E1B	MIR3672		LINC00887
	RN7SL590P	IRX4						LINC00662			MIR5698	RN7SL850P		RN7SL459P	MIR4281			RN7SL215P
	RN7SL329P	CEP72						ZNF726			U3|ENSG00000252669.1	DNASE1		BCAT1	RN7SL684P			RN7SL447P
	LINC00964	AHRR						CCNE1			snoU13|ENSG00000238511.1	CASP16		GYS2	MIR1271			snoU13|ENSG00000238902.1
	RNF139	MRPL36						CEBPA			RN7SL372P	LINC00514		IAPP	ARL10			RN7SKP222
	TMEM65	BRD9						CEBPG			RN7SL44P	PRSS41		ITPR2	RN7SKP148			RN7SKP296
	RN7SKP155	IRX1						PEPD			S100A7L2	SNORA3|ENSG00000221719.1		KCNJ8	snoU13|ENSG00000239026.1			RN7SL486P
	snoU13|ENSG00000238422.1	ZDHHC11						URI1			SPRR2B	PRSS27		KRAS	NSG2			MIR944
	U3|ENSG00000221461.1	LPCAT1						PDCD5			SNORA31|ENSG00000252920.1	PDPK2		LDHB	RNA5SP200			MIR28
	RNY4P5	CLPTM1L						ZNF254			LINC00302	ATP6C		LRMP	SNORA74B			snoU13|ENSG00000239093.1
	snoU13|ENSG00000238901.1	NKD2						ZNF536			NBPF18P	ABCA17P		PDE3A	ATP6V0E1			RTP4
	HAS2	C5orf55						SLC7A9			THEM4	BRICD5		PIK3C2G	MIR5003			SNORA4|ENSG00000263776.1
	RNA5SP277	C5orf38						ZNF507			LINGO4	SNORD60|ENSG00000206630.1		PTHLH	SNORA57|ENSG00000212529.1			SNORA63|ENSG00000200320.1
	RN7SL396P	IRX2						GPATCH1			CELF3	MIR1225		RECQL	C5orf50			SNORA81|ENSG00000221420.2
	RN7SKP153	SLC6A19						SLC7A10			MIR554	RN7SL219P		ST8SIA1	SNORA70|ENSG00000206909.1			SNORA63|ENSG00000200418.1
	SNORA32|ENSG00000206776.1	SLC6A18						TSHZ3			SNORA44	NPW		SLCO1A2	RN7SL339P			SNORD2|ENSG00000238942.1
	COLEC10	MIR4277						CHST8			RNY4P25	SNHG9		SOX5	snoU13|ENSG00000252387.1			KNG1
	EXT1	MIR4457						KCTD15			RN7SL444P	SNORA64|ENSG00000207405.1		PPFIBP1	RN7SL623P			CRYGS
	SNORA31|ENSG00000252852.1	MIR4456						PLEKHF1			MLLT11	SNORA10		MED21	MIR4454			RN7SL637P
	RN7SL826P							ANKRD27			SNORA40|ENSG00000253047.1	RPL3L		C2CD5	KCNMB1			TRA2B
	RN7SL228P							CEP89			RN7SL600P	RN7SL367P		ABCC9	LCP2			MIR548AQ
	AARD							RHPN2			RN7SL473P	MIR3177		SLCO1B1	C5orf58			SENP2
	EIF3H							TDRD12			C1orf138	CCDC154		RASSF8	MIR378E			snoU13|ENSG00000239146.1
	RNA5SP276							WDR88			LINC00568	PRSS29P		STK38L	MIR585			SNORD66|ENSG00000212158.1
	LINC00536							DPY19L3			snoU13|ENSG00000238526.1	C1QTNF8		FGFR1OP2	MIR103A1			MIR1224
	snoU13|ENSG00000238656.1							VSTM2B			RN7SL480P	MSLNL		SLCO1B3	PANK3			CYP2AB1P
	ADCY8							RGS9BP			OTUD7B	METRN		GOLT1B	FBLL1			SNORA4|ENSG00000251730.1
	ANXA13							NUDT19			HIST2H3A	MIR3176		SLCO1C1	SNORA40|ENSG00000253065.1			SNORA63|ENSG00000199363.1
	KCNQ3										HIST2H2AA3	MIR5587		PLEKHA5	RN7SKP60			SNORA81|ENSG00000253092.1
	MYC										HIST2H3C	ITFG3		CASC1	NUDCD2			SNORA63|ENSG00000201229.1
	NDUFB9										FAM72C	HBZ		CCDC91	MIR3142			LINC00888
	NOV										FCGR1C	SNRNP25		ETNK1	RN7SL295P			RNA5SP151
	TNFRSF11B										RNA5SP59	POLR3K		FAR2	ADRA1B			DCUN1D1
	ENPP2										NBPF15	WASIR2		ASUN	RNU4ATAC2P			RN7SKP265
	RAD21										RNA5SP58	WASH4P		CMAS	SNORA68|ENSG00000252458.1			RNA5SP150
	SNTB1										NBPF24	DDX11L10		KLHL42	LSM11			RN7SL703P
	SQLE										RN7SL261P	ABAT		MRPS35	THG1L			RN7SL229P
	TAF2										ACP6	ABCA3		BHLHE41	RNA5SP199			U8|ENSG00000201810.1
	TRPS1										LINC00624	ADCY9		TMTC1	RN7SL439P			RNA5SP149
	COL14A1										HYDIN2	ARHGDIG		PLCZ1	RN7SL655P			snoU13|ENSG00000239096.1
	MTSS1										RNA5SP57	ATP6V0C		CAPZA3	MIR1294			GNB4
	KIAA0196										PDZK1P1	TNFRSF17		LINC00477	RN7SL177P			SNORA25|ENSG00000201957.1
	HHLA1										RNF115	CCNF		LYRM5	RNA5SP198			PIK3CA
	TRIB1										NUDT17	CLCN7		IFLTD1	BNIP1			RNA5SP148
	ZHX1										GNRHR2	CREBBP		C12orf77	CANX			SNORA18|ENSG00000200288.1
	ZHX2										NBPF10	ECI1		SLCO1B7	CCNG1			RN7SKP52
	EFR3A										SEC22B	DNASE1L2		SMCO2	CLTB			LINC00578
	LRRC6										RN7SKP88	E4F1		OVCH1	DBN1			LINC00501
	MTBP										LINC00623	EMP2		REP15	DOCK2			RNA5SP147
	MRPL13										NBPF8	ERCC4		C12orf71	DRD1			snoU13|ENSG00000271842.1
	ATAD2										SRGAP2B	GFER		MIR920	DUSP1			MIR4789
	ASAP1										ANKRD20A12P	GRIN2A		MANSC4	EBF1			RN7SKP40
	FAM49B										FCGR1B	GSPT1			F12			RN7SKP234
	TRMT12										HIST2H2BA	HAGH			FABP6			snoU13|ENSG00000239141.1
	WDYHV1										ADAR	HBA1			FGFR4			SNORA72|ENSG00000200355.1
	GSDMC										ARNT	HBA2			FOXI1			RN7SL141P
	DEPTOR										BCL9	HBM			FLT4			PP13439
	DSCC1										CHRNB2	HBQ1			GABRA1			snoU13|ENSG00000238359.1
	DERL1										CKS1B|ENSG00000173207.8	HMOX2			GABRA6			MIR569
	TATDN1										CLK2	IGFALS			GABRB2			RNY5P3
	UTP23										CRABP2	MEFV			GABRG2			CLDN11
	C8orf76										CTSK	CIITA			GABRP			TERC
	FAM83A										CTSS	MPG			GLRA1			EGFEM1P
	MED30										ECM1	NUBP1			GRK6			RN7SKP298
	TBC1D31										EFNA1	NDUFB10			GRIA1			MIR720
	MAL2										EFNA3	NME3			GRM6			snoU13|ENSG00000238398.1
	CSMD3										EFNA4	NME4			HK3			CT64
	FBXO32										ENSA	NTHL1			HMMR			SPTSSB
	ZNF572										ETV3	NTN3			HNRNPAB			PPM1L
	FAM84B										FCGR1A	OR1F1			HNRNPH1			SNORA72|ENSG00000207084.1
	FAM91A1										FDPS	OR2C1			HRH2			KRT8P12
	SLC30A8										FLG	PDPK1			IL12B			SCARNA7
	NSMCE2										FMO5	PKD1			ITK			MIR15B
	KLHL38										GBA	PMM2			LTC4S			C3orf80
	SAMD12										GJA5	PPL			MFAP3			MIR3919
	FER1L6										GJA8	PRM1			MGAT1			ACTL6A
	OC90										HDGF	PRM2			MSX2			AHSG
	MIR1205										IL6R	RPS2			NPM1			APOD
	MIR1207										ILF2	SRL			MAPK9			BCHE
	PVT1										INSRR	CAPN15			PROP1			BCL6
	MIR2053										IVL	SSTR5			RARS			BDH1
	MIR1208										KCNN3	TCEB2			SGCD			AP2M1
	MIR3686										LMNA	TFAP4			SLC34A1			CLCN2
	MIR548AA1										LOR	TNP2			SLIT3			CPN2
	MIR3610										MCL1	TPSAB1			SNCB			DGKG
	MIR4662B										SMCP	TSC2			STK10			DLG1
	MIR4663										MEF2D	UBE2I			ZNF354A			DVL3
	MIR5194										MTX1	ZNF75A			TTC1			ECT2
											MUC1	ZNF174			STC2			EHHADH
											NOTCH2	ZNF200			ADAM19			EIF4A2
											NPR1	ZNF205			FGF18			EIF4G1
											NTRK1	ZNF213			SQSTM1			EPHB3
											PDZK1	USP7			PTTG1			ETV5
											PI4KB	NPRL3			PDLIM7			MECOM
											PKLR	SNN			CNOT8			FGF12
											PRCC	AXIN1			HAND1			GHSR
											PRKAB2	SOCS1			MED7			GP5
											PSMB4	RGS11			ADAMTS2			HRG
											PSMD4	CACNA1H			CLINT1			HES1
											RAB13	BAIAP3			MAML1			IL1RAP
											RFX5	RHBDL1			GFPT2			IL12A
											RIT1	CLDN6			GNB2L1			KPNA4
											RORC	CLDN9			SLU7			LPP
											RPS27	PKMYT1			RGS14			MFI2
											S100A1	PIGQ			CPLX2			MUC4
											S100A2	DNAJA3			FAXDC2			NDUFB5
											S100A3	SYNGR3			FAM114A2			OPA1
											S100A4	IL32			BTNL3			PAK2
											S100A5	SLC9A3R2			LMAN2			PCYT1A
											S100A6	LITAF			SOX30			SERPINI1
											S100A7	SEC14L5			MGAT4B			SERPINI2
											S100A8	RAB11FIP3			B4GALT7			PLD1
											S100A9	IFT140			RNF44			POLR2H
											S100A10	TELO2			TBC1D9B			PPP1R2
											S100A11	NUBP2			ATP10B			PRKCI
											S100A12	ZNF263			N4BP3			MASP1
											S100A13	TRAP1			FAF2			PSMD2
											SHC1	MSLN			WWC1			RFC4
											SPRR1A	STUB1			FBXW11			RPL35A
											SPRR1B	MRPL28			LARP1			SI
											SPRR2A	TBL3			ZNF346			ST6GAL1
											SPRR2D	RNPS1			GEMIN5			SKIL
											SPRR2E	PRSS21			TSPAN17			SLC2A2
											SPRR2F	CLUAP1			OR4F3			SOX2
											SPRR2G	MAPK8IP3			OR2V1			SST
											SPRR3	CLEC16A			HAVCR1			TFRC
											SSR2	MGRN1			CYFIP2			THPO
											VPS72	TPSD1			PRELID1			SEC62
											THBS3	SRRM2			MAT2B			FXR1
											TCHH	CARHSP1			MRPL22			TP63
											TPM3	TPSG1			TLX3			CHRD
											CCT3	RAB26			KCNIP1			B3GALNT1
											TUFT1	TMEM186			ZNF354C			TNFSF10
											DAP3	ZNF500			RPL26L1			EIF2B5
											HIST2H2AC	DECR2			C5orf45			USP13
											HIST2H2BE	RSL1D1			DDX41			CLDN1
											HIST2H4A	DEXI			NOP16			MAP3K13
											PIP5K1A	ZC3H7A			UIMC1			ADIPOQ
											ANXA9	UBN1			RAB24			KIAA0226
											ITGA10	CDIP1			NEURL1B			ECE2
											ADAM15	SOX8			FAM193B			SMC4
											PEX11B	AMDHD2			TMED9			ABCC5
											SELENBP1	PAM16			CDHR2			TNK2
											SH2D2A	TXNDC11			SPDL1			ALG3
											PRPF3	NAGPA			GALNT10			KCNMB2
											ARHGEF2	TNFRSF12A			NHP2			IGF2BP2
											CHD1L	MSRB1			RNF130			CLDN16
											PDE4DIP	GNG13			NMUR2			PDCD10
											SLC25A44	KCTD5			KIAA1191			SLITRK3
											ARHGEF11	RBFOX1			ERGIC1			NLGN1
											SETDB1	ZSCAN32			CLK4			NCBP2
											UBAP2L	HCFC1R1			TENM2			TNIK
											SV2A	LUC7L			CNOT6			MCF2L2
											DENND4B	NMRAL1			C5orf54			ATP11B
											RBM8A	TBC1D24			NSD1			VPS8
											SCAMP3	MKL2			RMND5B			ACAP2
											SF3B4	CASKIN1			RANBP17			GPR160
											PIAS3	CRAMP1L			CCNJL			FETUB
											HAX1	RAB40C			SAP30L			LAMP3
											C1orf61	PRM3			BTNL8			KCNMB3
											SEMA6C	TMEM8A			DOK3			GOLIM4
											POLR3C	CHTF18			ZFP2			SCHIP1
											TXNIP	PRSS22			RUFY1			NMD3
											PMVK	MLST8			CPEB4			ZNF639
											FAM189B	RHBDF1			PRR7			PEX5L
											NES	MMP25			TRIM7			DNAJB11
											JTB	NARFL			MXD3			KLHL24
											MTMR11	TPSB2			THOC3			PIGX
											SLC27A3	HS3ST6			HAVCR2			TBCCD1
											TDRKH	PDIA2			PHYKPL			LEPREL1
											CD160	UNKL			UNC5A			ABCF3
											PMF1	LMF1			TRIM41			LSG1
											VPS45	FAM173A			BOD1			PARL
											KIAA0907	MRPS34			COL23A1			MFN1
											POGZ	METTL22			TIMD4			YEATS2
											SYT11	THOC6			UBTD2			MYNN
											RPRD2	KREMEN2			SCGB3A1			EIF5A2
											SMG5	CORO7			SFXN1			MCCC1
											SNAPIN	ROGDI			GPRIN1			HRASLS
											RUSC1	TMEM204			PWWP2A			MRPL47
											CA14	NAA60			C1QTNF2			NCEH1
											NBPF14	ATF7IP2			C5orf47			IFT80
											C1orf43	C16orf59			OR2Y1			SLC7A14
											CHTOP	FAHD1			UBLCP1			MAGEF1
											LCE2B	ITFG3			CREBRF			ZMAT3
											SLC39A1	WDR24			BTNL9			MFSD1
											LAMTOR2	TRAF7			FAM71B			FNDC3B
											TMOD4	FLYWCH1			RNF145			ATP13A3
											CERS2	HAGHL			HIGD2A			TBL1XR1
											CRNN	NUDT16L1			FAM153B			ZBBX
											BOLA1	C16orf13			RASGEF1C			LRRC31
											ZBTB7B	FAM195A			EFCAB9			MAP6D1
											RRNAD1	SLX4			SH3PXD2B			PHC3
											APH1A	GNPTG			FAM153A			ARL14
											PLEKHO1	GLYR1			KIF4B			PIGZ
											GPR89B	GLIS2			OR2V2			SPATA16
											OAZ3	ZSCAN10			ZNF454			B3GNT5
											DPM3	RHOT2			C5orf60			IQCG
											MRPS21	ZNF598			PFN3			ATP13A4
											ADAMTSL4	HN1L			NIPAL4			ACTRT3
											CRCT1	SPSB3			SIMC1			LRCH3
											GON4L	TIGD7			MIR146A			CEP19
											GPATCH4	SNX29			FNDC9			LMLN
											C1orf56	RPUSD1			ZFP62			KLHL6
											MSTO1	FLYWCH2			CBY3			VWA5B2
											GOLPH3L	VASN			FAM153C			TMEM41A
											YY1AP1	TSR3			FAM196B			TMEM44
											UBE2Q1	RMI2			C5orf52			CAMK2N2
											FAM63A	WFIKKN1			MIR1303			TM4SF19
											ASH1L	NOXO1			MIR3141			RPL39L
											LENEP	CCDC78			MIR3912			DNAJC19
											SLC50A1	ZG16B			MIR4634			OTOL1
											CDC42SE1	PRSS30P			MIR378H			FAM131A
											UBQLN4	PAQR4			MIR4638			ZDHHC19
											RAB25	ANKS3						LRRC15
											PGLYRP4	UBALD1						FAM43A
											RHBG	2019-09-12						TMEM207
											ATP8B2	TEKT5						RTP1
											PBXIP1	RNF151						TTC14
											S100A14	C16orf11						WDR49
											GATAD2B	FBXL16						LRRC34
											CGN	ZNF597						MB21D2
											ZNF687	CCDC64B						XXYLT1
											HCN3	C16orf89						CCDC50
											PRUNE	C16orf71						PYDC2
											HAPLN2	FAM86A						RNF168
											BCAN	WDR90						HTR3C
											SEMA4A	EME2						LIPH
											MRPL9	NLRC3						HTR3D
											INTS3	MEIOB						RPL22L1
											SCNM1	PRSS33						SLC51A
											MRPL24	PGP						FBXO45
											TNFAIP8L2	NHLRC4						MUC20
											C1orf54	C16orf91						SENP5
											PAQR6	TMEM114						NAALADL2
											TRIM46	JMJD8						TCTEX1D2
											TARS2	C16orf96						SMCO1
											FLAD1	PRR25						UTS2B
											SNX27	PTX4						HTR3E
											ANP32E	SMIM22						C3orf70
											ISG20L2	C16orf90						TPRG1
											HORMAD1	MIR662						TRIM59
											POLR3GL	SHISA9						CCDC39
											TMEM79	CEMP1						LRRIQ4
											LCE3D	TVP23A						SAMD7
											AQP10	MIR940						RTP2
											PYGO2	MIR548H2						OSTN
											NUP210L	MIR3178						ATP13A5
											MEX3A	MTRNR2L4						WDR53
											C1orf85	MIR3677						ANKRD18DP
											PGLYRP3	MIR4718						NRROS
											GABPB2	MIR4717						TMEM212
											TCHHL1	MIR4516						LINC00885
											RPTN							C3orf65
											TDRD10							GMNC
											SHE							IQCJ
											DCST2							MIR551B
											LIX1L							MIR570
											TSACC							MIR922
											IQGAP3							MIR1263
											APOA1BP							MIR4448
											S100A16
											CREB3L4
											C1orf51
											HFE2
											ANKRD35
											NBPF12
											LELP1
											DCST1
											BNIPL
											LRRC71
											SPRR4
											PPIAL4A
											TTC24
											LCE4A
											NBPF11
											KRTCAP2
											CRTC2
											LCE5A
											RIIAD1
											THEM5
											NBPF16
											ANKRD34A
											HIST2H2AB
											S100A7A
											RXFP4
											LCE1A
											LCE1B
											LCE1C
											LCE1D
											LCE1E
											LCE1F
											LCE2A
											LCE2C
											LCE2D
											LCE3A
											LCE3B
											LCE3C
											LCE3E
											PEAR1
											NOTCH2NL
											LYSMD1
											HRNR
											FLG2
											VHLL
											NBPF9
											HIST2H2BF
											ETV3L
											KPRP
											LCE6A
											HIST2H4B
											PRR9
											PPIAL4G
											PPIAL4D
											PPIAL4B
											GPR89A
											PPIAL4C
											HIST2H3D
											FAM72B
											MIR92B
											HIST2H2AA4
											FAM72D
											GPR89C
											MIR190B
											C1orf68
											C2CD4D
											NBPF20
											MIR4257

[truncated: 15 more sheets: Fig. S2a, Fig. S2b,c, Fig. S3a, Fig. S3b, Fig. S4, Fig. S5a, Fig. S5b, Fig. S6a, Fig. S6b, Fig. S7a, Fig. S7b, Fig. S7c, Fig. S7d, Fig. S7e, Table S1]
